# Supplementary material for: Proteomic analysis of colon and rectal carcinoma using standard and customized databases
Source: Sci Data. 2015 Jun 23;2:150022. doi: 10.1038/sdata.2015.22 (PMC4477697; doi:10.1038/sdata.2015.22)
Supplement: Supplementary file 1 [file sdata201522-isa1.zip]

Archive with 3 entries (3 files):
- i_Investigation.txt
- s_study_Slebos.txt
- a_assay_Slebos.txt
