# Supplementary material for: Proteomic analysis of colon and rectal carcinoma using standard and customized databases
Source: Sci Data. 2015 Jun 23;2:150022. doi: 10.1038/sdata.2015.22 (PMC4477697; doi:10.1038/sdata.2015.22)
Supplement: Supplementary file 1 [file sdata201522-isa1.zip › a_assay_Slebos.txt]

Sample Name	Protocol REF	Parameter Value[sonication instrument]	Parameter Value[sonication instrument manufacturer]	Parameter Value[protein measuring instrument]	Parameter Value[protein measuring instrument manufacturer]	Protocol REF	Parameter Value[number of fractions collected]	Parameter Value[number of concatenated fractions]	Protocol REF	Parameter Value[mass spectrometer]	Parameter Value[mass spectrometer manufacturer]	Parameter Value[Scan m/z range]	Parameter Value[resolution]	Parameter Value[isolation width m/z]	Parameter Value[activation time]	Unit	Term Source REF	Term Accession Number	Parameter Value[activation q]	Assay Name	Raw Data File	Comment[Data Repository]	Comment[Data Record Accession]	Comment [Data Record URI]	Protocol REF	Derived Data File	Comment[Data Repository]	Comment[Data Record Accession]	Comment [Data Record URI]	Protocol REF	Protocol REF	Derived Data File	Comment[Data Repository]	Comment[Data Record Accession]	Comment [Data Record URI]
colorectal adenocarcinoma samples	Protein extraction and digestion of tissue specimens	Sonic Dismembrator Model 100	Fisher Scientific	BCA Protein Assay	ThermoFisher Pierce, Rockford, IL	Peptide Fractionation by basic Reverse Phase Liquid Chromatography (bRPLC)	60	15	LC-MS/MS Analysis	Thermo LTQ Orbitrap Velos ion trap mass spectrometer	Thermo Fisher Scientific	400-2000	60,000	3	30	millisecond	UO	UO:0000028	0.25	A6-3807-01A-22-2150-27	Project PXD002041	ProteomeXchange	PXD002041	http://dx.doi.org/10.6019/PXD002041	Protein assembly	TCGA_VU_N95	ProteomeXchange	PXD002041	http://dx.doi.org/10.6019/PXD002041	Customized database construction	Variant peptide identification	TCGA_VU_N95_Custom	ProteomeXchange	PXD002041	http://dx.doi.org/10.6019/PXD002041
colorectal adenocarcinoma samples	Protein extraction and digestion of tissue specimens	Sonic Dismembrator Model 100	Fisher Scientific	BCA Protein Assay	ThermoFisher Pierce, Rockford, IL	Peptide Fractionation by basic Reverse Phase Liquid Chromatography (bRPLC)	60	15	LC-MS/MS Analysis	Thermo LTQ Orbitrap Velos ion trap mass spectrometer	Thermo Fisher Scientific	400-2000	60,000	3	30	millisecond	UO	UO:0000028	0.25	A6-3808-01A-22-2150-27	Project PXD002041	ProteomeXchange	PXD002041	http://dx.doi.org/10.6019/PXD002041	Protein assembly	TCGA_VU_N95	ProteomeXchange	PXD002041	http://dx.doi.org/10.6019/PXD002041	Customized database construction	Variant peptide identification	TCGA_VU_N95_Custom	ProteomeXchange	PXD002041	http://dx.doi.org/10.6019/PXD002041
colorectal adenocarcinoma samples	Protein extraction and digestion of tissue specimens	Sonic Dismembrator Model 100	Fisher Scientific	BCA Protein Assay	ThermoFisher Pierce, Rockford, IL	Peptide Fractionation by basic Reverse Phase Liquid Chromatography (bRPLC)	60	15	LC-MS/MS Analysis	Thermo LTQ Orbitrap Velos ion trap mass spectrometer	Thermo Fisher Scientific	400-2000	60,000	3	30	millisecond	UO	UO:0000028	0.25	A6-3810-01A-22-2150-27	Project PXD002041	ProteomeXchange	PXD002041	http://dx.doi.org/10.6019/PXD002041	Protein assembly	TCGA_VU_N95	ProteomeXchange	PXD002041	http://dx.doi.org/10.6019/PXD002041	Customized database construction	Variant peptide identification	TCGA_VU_N95_Custom	ProteomeXchange	PXD002041	http://dx.doi.org/10.6019/PXD002041
colorectal adenocarcinoma samples	Protein extraction and digestion of tissue specimens	Sonic Dismembrator Model 100	Fisher Scientific	BCA Protein Assay	ThermoFisher Pierce, Rockford, IL	Peptide Fractionation by basic Reverse Phase Liquid Chromatography (bRPLC)	60	15	LC-MS/MS Analysis	Thermo LTQ Orbitrap Velos ion trap mass spectrometer	Thermo Fisher Scientific	400-2000	60,000	3	30	millisecond	UO	UO:0000028	0.25	AA-3518-01A-11-2150-27	Project PXD002041	ProteomeXchange	PXD002041	http://dx.doi.org/10.6019/PXD002041	Protein assembly	TCGA_VU_N95	ProteomeXchange	PXD002041	http://dx.doi.org/10.6019/PXD002041	Customized database construction	Variant peptide identification	TCGA_VU_N95_Custom	ProteomeXchange	PXD002041	http://dx.doi.org/10.6019/PXD002041
colorectal adenocarcinoma samples	Protein extraction and digestion of tissue specimens	Sonic Dismembrator Model 100	Fisher Scientific	BCA Protein Assay	ThermoFisher Pierce, Rockford, IL	Peptide Fractionation by basic Reverse Phase Liquid Chromatography (bRPLC)	60	15	LC-MS/MS Analysis	Thermo LTQ Orbitrap Velos ion trap mass spectrometer	Thermo Fisher Scientific	400-2000	60,000	3	30	millisecond	UO	UO:0000028	0.25	AA-3525-01A-12-2150-27	Project PXD002041	ProteomeXchange	PXD002041	http://dx.doi.org/10.6019/PXD002041	Protein assembly	TCGA_VU_N95	ProteomeXchange	PXD002041	http://dx.doi.org/10.6019/PXD002041	Customized database construction	Variant peptide identification	TCGA_VU_N95_Custom	ProteomeXchange	PXD002041	http://dx.doi.org/10.6019/PXD002041
colorectal adenocarcinoma samples	Protein extraction and digestion of tissue specimens	Sonic Dismembrator Model 100	Fisher Scientific	BCA Protein Assay	ThermoFisher Pierce, Rockford, IL	Peptide Fractionation by basic Reverse Phase Liquid Chromatography (bRPLC)	60	15	LC-MS/MS Analysis	Thermo LTQ Orbitrap Velos ion trap mass spectrometer	Thermo Fisher Scientific	400-2000	60,000	3	30	millisecond	UO	UO:0000028	0.25	AA-3526-01A-11-2150-27	Project PXD002041	ProteomeXchange	PXD002041	http://dx.doi.org/10.6019/PXD002041	Protein assembly	TCGA_VU_N95	ProteomeXchange	PXD002041	http://dx.doi.org/10.6019/PXD002041	Customized database construction	Variant peptide identification	TCGA_VU_N95_Custom	ProteomeXchange	PXD002041	http://dx.doi.org/10.6019/PXD002041
colorectal adenocarcinoma samples	Protein extraction and digestion of tissue specimens	Sonic Dismembrator Model 100	Fisher Scientific	BCA Protein Assay	ThermoFisher Pierce, Rockford, IL	Peptide Fractionation by basic Reverse Phase Liquid Chromatography (bRPLC)	60	15	LC-MS/MS Analysis	Thermo LTQ Orbitrap Velos ion trap mass spectrometer	Thermo Fisher Scientific	400-2000	60,000	3	30	millisecond	UO	UO:0000028	0.25	AA-3529-01A-12-2150-27	Project PXD002041	ProteomeXchange	PXD002041	http://dx.doi.org/10.6019/PXD002041	Protein assembly	TCGA_VU_N95	ProteomeXchange	PXD002041	http://dx.doi.org/10.6019/PXD002041	Customized database construction	Variant peptide identification	TCGA_VU_N95_Custom	ProteomeXchange	PXD002041	http://dx.doi.org/10.6019/PXD002041
colorectal adenocarcinoma samples	Protein extraction and digestion of tissue specimens	Sonic Dismembrator Model 100	Fisher Scientific	BCA Protein Assay	ThermoFisher Pierce, Rockford, IL	Peptide Fractionation by basic Reverse Phase Liquid Chromatography (bRPLC)	60	15	LC-MS/MS Analysis	Thermo LTQ Orbitrap Velos ion trap mass spectrometer	Thermo Fisher Scientific	400-2000	60,000	3	30	millisecond	UO	UO:0000028	0.25	AA-3531-01A-22-2150-27	Project PXD002041	ProteomeXchange	PXD002041	http://dx.doi.org/10.6019/PXD002041	Protein assembly	TCGA_VU_N95	ProteomeXchange	PXD002041	http://dx.doi.org/10.6019/PXD002041	Customized database construction	Variant peptide identification	TCGA_VU_N95_Custom	ProteomeXchange	PXD002041	http://dx.doi.org/10.6019/PXD002041
colorectal adenocarcinoma samples	Protein extraction and digestion of tissue specimens	Sonic Dismembrator Model 100	Fisher Scientific	BCA Protein Assay	ThermoFisher Pierce, Rockford, IL	Peptide Fractionation by basic Reverse Phase Liquid Chromatography (bRPLC)	60	15	LC-MS/MS Analysis	Thermo LTQ Orbitrap Velos ion trap mass spectrometer	Thermo Fisher Scientific	400-2000	60,000	3	30	millisecond	UO	UO:0000028	0.25	AA-3534-01A-22-2150-27	Project PXD002041	ProteomeXchange	PXD002041	http://dx.doi.org/10.6019/PXD002041	Protein assembly	TCGA_VU_N95	ProteomeXchange	PXD002041	http://dx.doi.org/10.6019/PXD002041	Customized database construction	Variant peptide identification	TCGA_VU_N95_Custom	ProteomeXchange	PXD002041	http://dx.doi.org/10.6019/PXD002041
colorectal adenocarcinoma samples	Protein extraction and digestion of tissue specimens	Sonic Dismembrator Model 100	Fisher Scientific	BCA Protein Assay	ThermoFisher Pierce, Rockford, IL	Peptide Fractionation by basic Reverse Phase Liquid Chromatography (bRPLC)	60	15	LC-MS/MS Analysis	Thermo LTQ Orbitrap Velos ion trap mass spectrometer	Thermo Fisher Scientific	400-2000	60,000	3	30	millisecond	UO	UO:0000028	0.25	AA-3552-01A-22-2150-27	Project PXD002041	ProteomeXchange	PXD002041	http://dx.doi.org/10.6019/PXD002041	Protein assembly	TCGA_VU_N95	ProteomeXchange	PXD002041	http://dx.doi.org/10.6019/PXD002041	Customized database construction	Variant peptide identification	TCGA_VU_N95_Custom	ProteomeXchange	PXD002041	http://dx.doi.org/10.6019/PXD002041
colorectal adenocarcinoma samples	Protein extraction and digestion of tissue specimens	Sonic Dismembrator Model 100	Fisher Scientific	BCA Protein Assay	ThermoFisher Pierce, Rockford, IL	Peptide Fractionation by basic Reverse Phase Liquid Chromatography (bRPLC)	60	15	LC-MS/MS Analysis	Thermo LTQ Orbitrap Velos ion trap mass spectrometer	Thermo Fisher Scientific	400-2000	60,000	3	30	millisecond	UO	UO:0000028	0.25	AA-3554-01A-22-2150-27	Project PXD002042	ProteomeXchange	PXD002042	http://dx.doi.org/10.6019/PXD002042	Protein assembly	TCGA_VU_N95	ProteomeXchange	PXD002042	http://dx.doi.org/10.6019/PXD002042	Customized database construction	Variant peptide identification	TCGA_VU_N95_Custom	ProteomeXchange	PXD002042	http://dx.doi.org/10.6019/PXD002042
colorectal adenocarcinoma samples	Protein extraction and digestion of tissue specimens	Sonic Dismembrator Model 100	Fisher Scientific	BCA Protein Assay	ThermoFisher Pierce, Rockford, IL	Peptide Fractionation by basic Reverse Phase Liquid Chromatography (bRPLC)	60	15	LC-MS/MS Analysis	Thermo LTQ Orbitrap Velos ion trap mass spectrometer	Thermo Fisher Scientific	400-2000	60,000	3	30	millisecond	UO	UO:0000028	0.25	AA-3558-01A-22-2150-27	Project PXD002042	ProteomeXchange	PXD002042	http://dx.doi.org/10.6019/PXD002042	Protein assembly	TCGA_VU_N95	ProteomeXchange	PXD002042	http://dx.doi.org/10.6019/PXD002042	Customized database construction	Variant peptide identification	TCGA_VU_N95_Custom	ProteomeXchange	PXD002042	http://dx.doi.org/10.6019/PXD002042
colorectal adenocarcinoma samples	Protein extraction and digestion of tissue specimens	Sonic Dismembrator Model 100	Fisher Scientific	BCA Protein Assay	ThermoFisher Pierce, Rockford, IL	Peptide Fractionation by basic Reverse Phase Liquid Chromatography (bRPLC)	60	15	LC-MS/MS Analysis	Thermo LTQ Orbitrap Velos ion trap mass spectrometer	Thermo Fisher Scientific	400-2000	60,000	3	30	millisecond	UO	UO:0000028	0.25	AA-3561-01A-22-2150-27	Project PXD002042	ProteomeXchange	PXD002042	http://dx.doi.org/10.6019/PXD002042	Protein assembly	TCGA_VU_N95	ProteomeXchange	PXD002042	http://dx.doi.org/10.6019/PXD002042	Customized database construction	Variant peptide identification	TCGA_VU_N95_Custom	ProteomeXchange	PXD002042	http://dx.doi.org/10.6019/PXD002042
colorectal adenocarcinoma samples	Protein extraction and digestion of tissue specimens	Sonic Dismembrator Model 100	Fisher Scientific	BCA Protein Assay	ThermoFisher Pierce, Rockford, IL	Peptide Fractionation by basic Reverse Phase Liquid Chromatography (bRPLC)	60	15	LC-MS/MS Analysis	Thermo LTQ Orbitrap Velos ion trap mass spectrometer	Thermo Fisher Scientific	400-2000	60,000	3	30	millisecond	UO	UO:0000028	0.25	AA-3664-01A-22-2150-27	Project PXD002042	ProteomeXchange	PXD002042	http://dx.doi.org/10.6019/PXD002042	Protein assembly	TCGA_VU_N95	ProteomeXchange	PXD002042	http://dx.doi.org/10.6019/PXD002042	Customized database construction	Variant peptide identification	TCGA_VU_N95_Custom	ProteomeXchange	PXD002042	http://dx.doi.org/10.6019/PXD002042
colorectal adenocarcinoma samples	Protein extraction and digestion of tissue specimens	Sonic Dismembrator Model 100	Fisher Scientific	BCA Protein Assay	ThermoFisher Pierce, Rockford, IL	Peptide Fractionation by basic Reverse Phase Liquid Chromatography (bRPLC)	60	15	LC-MS/MS Analysis	Thermo LTQ Orbitrap Velos ion trap mass spectrometer	Thermo Fisher Scientific	400-2000	60,000	3	30	millisecond	UO	UO:0000028	0.25	AA-3666-01A-31-2150-27	Project PXD002042	ProteomeXchange	PXD002042	http://dx.doi.org/10.6019/PXD002042	Protein assembly	TCGA_VU_N95	ProteomeXchange	PXD002042	http://dx.doi.org/10.6019/PXD002042	Customized database construction	Variant peptide identification	TCGA_VU_N95_Custom	ProteomeXchange	PXD002042	http://dx.doi.org/10.6019/PXD002042
colorectal adenocarcinoma samples	Protein extraction and digestion of tissue specimens	Sonic Dismembrator Model 100	Fisher Scientific	BCA Protein Assay	ThermoFisher Pierce, Rockford, IL	Peptide Fractionation by basic Reverse Phase Liquid Chromatography (bRPLC)	60	15	LC-MS/MS Analysis	Thermo LTQ Orbitrap Velos ion trap mass spectrometer	Thermo Fisher Scientific	400-2000	60,000	3	30	millisecond	UO	UO:0000028	0.25	AA-3672-01A-22-2150-27	Project PXD002042	ProteomeXchange	PXD002042	http://dx.doi.org/10.6019/PXD002042	Protein assembly	TCGA_VU_N95	ProteomeXchange	PXD002042	http://dx.doi.org/10.6019/PXD002042	Customized database construction	Variant peptide identification	TCGA_VU_N95_Custom	ProteomeXchange	PXD002042	http://dx.doi.org/10.6019/PXD002042
colorectal adenocarcinoma samples	Protein extraction and digestion of tissue specimens	Sonic Dismembrator Model 100	Fisher Scientific	BCA Protein Assay	ThermoFisher Pierce, Rockford, IL	Peptide Fractionation by basic Reverse Phase Liquid Chromatography (bRPLC)	60	15	LC-MS/MS Analysis	Thermo LTQ Orbitrap Velos ion trap mass spectrometer	Thermo Fisher Scientific	400-2000	60,000	3	30	millisecond	UO	UO:0000028	0.25	AA-3684-01A-31-2150-27	Project PXD002042	ProteomeXchange	PXD002042	http://dx.doi.org/10.6019/PXD002042	Protein assembly	TCGA_VU_N95	ProteomeXchange	PXD002042	http://dx.doi.org/10.6019/PXD002042	Customized database construction	Variant peptide identification	TCGA_VU_N95_Custom	ProteomeXchange	PXD002042	http://dx.doi.org/10.6019/PXD002042
colorectal adenocarcinoma samples	Protein extraction and digestion of tissue specimens	Sonic Dismembrator Model 100	Fisher Scientific	BCA Protein Assay	ThermoFisher Pierce, Rockford, IL	Peptide Fractionation by basic Reverse Phase Liquid Chromatography (bRPLC)	60	15	LC-MS/MS Analysis	Thermo LTQ Orbitrap Velos ion trap mass spectrometer	Thermo Fisher Scientific	400-2000	60,000	3	30	millisecond	UO	UO:0000028	0.25	AA-3695-01A-22-2150-27	Project PXD002042	ProteomeXchange	PXD002042	http://dx.doi.org/10.6019/PXD002042	Protein assembly	TCGA_VU_N95	ProteomeXchange	PXD002042	http://dx.doi.org/10.6019/PXD002042	Customized database construction	Variant peptide identification	TCGA_VU_N95_Custom	ProteomeXchange	PXD002042	http://dx.doi.org/10.6019/PXD002042
colorectal adenocarcinoma samples	Protein extraction and digestion of tissue specimens	Sonic Dismembrator Model 100	Fisher Scientific	BCA Protein Assay	ThermoFisher Pierce, Rockford, IL	Peptide Fractionation by basic Reverse Phase Liquid Chromatography (bRPLC)	60	15	LC-MS/MS Analysis	Thermo LTQ Orbitrap Velos ion trap mass spectrometer	Thermo Fisher Scientific	400-2000	60,000	3	30	millisecond	UO	UO:0000028	0.25	AA-3710-01A-22-2150-27	Project PXD002042	ProteomeXchange	PXD002042	http://dx.doi.org/10.6019/PXD002042	Protein assembly	TCGA_VU_N95	ProteomeXchange	PXD002042	http://dx.doi.org/10.6019/PXD002042	Customized database construction	Variant peptide identification	TCGA_VU_N95_Custom	ProteomeXchange	PXD002042	http://dx.doi.org/10.6019/PXD002042
colorectal adenocarcinoma samples	Protein extraction and digestion of tissue specimens	Sonic Dismembrator Model 100	Fisher Scientific	BCA Protein Assay	ThermoFisher Pierce, Rockford, IL	Peptide Fractionation by basic Reverse Phase Liquid Chromatography (bRPLC)	60	15	LC-MS/MS Analysis	Thermo LTQ Orbitrap Velos ion trap mass spectrometer	Thermo Fisher Scientific	400-2000	60,000	3	30	millisecond	UO	UO:0000028	0.25	AA-3715-01A-22-2150-27	Project PXD002043	ProteomeXchange	PXD002043	http://dx.doi.org/10.6019/PXD002043	Protein assembly	TCGA_VU_N95	ProteomeXchange	PXD002043	http://dx.doi.org/10.6019/PXD002043	Customized database construction	Variant peptide identification	TCGA_VU_N95_Custom	ProteomeXchange	PXD002043	http://dx.doi.org/10.6019/PXD002043
colorectal adenocarcinoma samples	Protein extraction and digestion of tissue specimens	Sonic Dismembrator Model 100	Fisher Scientific	BCA Protein Assay	ThermoFisher Pierce, Rockford, IL	Peptide Fractionation by basic Reverse Phase Liquid Chromatography (bRPLC)	60	15	LC-MS/MS Analysis	Thermo LTQ Orbitrap Velos ion trap mass spectrometer	Thermo Fisher Scientific	400-2000	60,000	3	30	millisecond	UO	UO:0000028	0.25	AA-3818-01A-22-2150-27	Project PXD002043	ProteomeXchange	PXD002043	http://dx.doi.org/10.6019/PXD002043	Protein assembly	TCGA_VU_N95	ProteomeXchange	PXD002043	http://dx.doi.org/10.6019/PXD002043	Customized database construction	Variant peptide identification	TCGA_VU_N95_Custom	ProteomeXchange	PXD002043	http://dx.doi.org/10.6019/PXD002043
colorectal adenocarcinoma samples	Protein extraction and digestion of tissue specimens	Sonic Dismembrator Model 100	Fisher Scientific	BCA Protein Assay	ThermoFisher Pierce, Rockford, IL	Peptide Fractionation by basic Reverse Phase Liquid Chromatography (bRPLC)	60	15	LC-MS/MS Analysis	Thermo LTQ Orbitrap Velos ion trap mass spectrometer	Thermo Fisher Scientific	400-2000	60,000	3	30	millisecond	UO	UO:0000028	0.25	AA-3848-01A-22-2150-27	Project PXD002043	ProteomeXchange	PXD002043	http://dx.doi.org/10.6019/PXD002043	Protein assembly	TCGA_VU_N95	ProteomeXchange	PXD002043	http://dx.doi.org/10.6019/PXD002043	Customized database construction	Variant peptide identification	TCGA_VU_N95_Custom	ProteomeXchange	PXD002043	http://dx.doi.org/10.6019/PXD002043
colorectal adenocarcinoma samples	Protein extraction and digestion of tissue specimens	Sonic Dismembrator Model 100	Fisher Scientific	BCA Protein Assay	ThermoFisher Pierce, Rockford, IL	Peptide Fractionation by basic Reverse Phase Liquid Chromatography (bRPLC)	60	15	LC-MS/MS Analysis	Thermo LTQ Orbitrap Velos ion trap mass spectrometer	Thermo Fisher Scientific	400-2000	60,000	3	30	millisecond	UO	UO:0000028	0.25	AA-3864-01A-22-2150-27	Project PXD002043	ProteomeXchange	PXD002043	http://dx.doi.org/10.6019/PXD002043	Protein assembly	TCGA_VU_N95	ProteomeXchange	PXD002043	http://dx.doi.org/10.6019/PXD002043	Customized database construction	Variant peptide identification	TCGA_VU_N95_Custom	ProteomeXchange	PXD002043	http://dx.doi.org/10.6019/PXD002043
colorectal adenocarcinoma samples	Protein extraction and digestion of tissue specimens	Sonic Dismembrator Model 100	Fisher Scientific	BCA Protein Assay	ThermoFisher Pierce, Rockford, IL	Peptide Fractionation by basic Reverse Phase Liquid Chromatography (bRPLC)	60	15	LC-MS/MS Analysis	Thermo LTQ Orbitrap Velos ion trap mass spectrometer	Thermo Fisher Scientific	400-2000	60,000	3	30	millisecond	UO	UO:0000028	0.25	AA-3986-01A-12-2150-27	Project PXD002043	ProteomeXchange	PXD002043	http://dx.doi.org/10.6019/PXD002043	Protein assembly	TCGA_VU_N95	ProteomeXchange	PXD002043	http://dx.doi.org/10.6019/PXD002043	Customized database construction	Variant peptide identification	TCGA_VU_N95_Custom	ProteomeXchange	PXD002043	http://dx.doi.org/10.6019/PXD002043
colorectal adenocarcinoma samples	Protein extraction and digestion of tissue specimens	Sonic Dismembrator Model 100	Fisher Scientific	BCA Protein Assay	ThermoFisher Pierce, Rockford, IL	Peptide Fractionation by basic Reverse Phase Liquid Chromatography (bRPLC)	60	15	LC-MS/MS Analysis	Thermo LTQ Orbitrap Velos ion trap mass spectrometer	Thermo Fisher Scientific	400-2000	60,000	3	30	millisecond	UO	UO:0000028	0.25	AA-3989-01A-22-2150-27	Project PXD002043	ProteomeXchange	PXD002043	http://dx.doi.org/10.6019/PXD002043	Protein assembly	TCGA_VU_N95	ProteomeXchange	PXD002043	http://dx.doi.org/10.6019/PXD002043	Customized database construction	Variant peptide identification	TCGA_VU_N95_Custom	ProteomeXchange	PXD002043	http://dx.doi.org/10.6019/PXD002043
colorectal adenocarcinoma samples	Protein extraction and digestion of tissue specimens	Sonic Dismembrator Model 100	Fisher Scientific	BCA Protein Assay	ThermoFisher Pierce, Rockford, IL	Peptide Fractionation by basic Reverse Phase Liquid Chromatography (bRPLC)	60	15	LC-MS/MS Analysis	Thermo LTQ Orbitrap Velos ion trap mass spectrometer	Thermo Fisher Scientific	400-2000	60,000	3	30	millisecond	UO	UO:0000028	0.25	AA-A004-01A-22-A20O-27	Project PXD002043	ProteomeXchange	PXD002043	http://dx.doi.org/10.6019/PXD002043	Protein assembly	TCGA_VU_N95	ProteomeXchange	PXD002043	http://dx.doi.org/10.6019/PXD002043	Customized database construction	Variant peptide identification	TCGA_VU_N95_Custom	ProteomeXchange	PXD002043	http://dx.doi.org/10.6019/PXD002043
colorectal adenocarcinoma samples	Protein extraction and digestion of tissue specimens	Sonic Dismembrator Model 100	Fisher Scientific	BCA Protein Assay	ThermoFisher Pierce, Rockford, IL	Peptide Fractionation by basic Reverse Phase Liquid Chromatography (bRPLC)	60	15	LC-MS/MS Analysis	Thermo LTQ Orbitrap Velos ion trap mass spectrometer	Thermo Fisher Scientific	400-2000	60,000	3	30	millisecond	UO	UO:0000028	0.25	AA-A00A-01A-22-A20O-27	Project PXD002043	ProteomeXchange	PXD002043	http://dx.doi.org/10.6019/PXD002043	Protein assembly	TCGA_VU_N95	ProteomeXchange	PXD002043	http://dx.doi.org/10.6019/PXD002043	Customized database construction	Variant peptide identification	TCGA_VU_N95_Custom	ProteomeXchange	PXD002043	http://dx.doi.org/10.6019/PXD002043
colorectal adenocarcinoma samples	Protein extraction and digestion of tissue specimens	Sonic Dismembrator Model 100	Fisher Scientific	BCA Protein Assay	ThermoFisher Pierce, Rockford, IL	Peptide Fractionation by basic Reverse Phase Liquid Chromatography (bRPLC)	60	15	LC-MS/MS Analysis	Thermo LTQ Orbitrap Velos ion trap mass spectrometer	Thermo Fisher Scientific	400-2000	60,000	3	30	millisecond	UO	UO:0000028	0.25	AA-A00A-01A-41-A20O-27	Project PXD002043	ProteomeXchange	PXD002043	http://dx.doi.org/10.6019/PXD002043	Protein assembly	TCGA_VU_N95	ProteomeXchange	PXD002043	http://dx.doi.org/10.6019/PXD002043	Customized database construction	Variant peptide identification	TCGA_VU_N95_Custom	ProteomeXchange	PXD002043	http://dx.doi.org/10.6019/PXD002043
colorectal adenocarcinoma samples	Protein extraction and digestion of tissue specimens	Sonic Dismembrator Model 100	Fisher Scientific	BCA Protein Assay	ThermoFisher Pierce, Rockford, IL	Peptide Fractionation by basic Reverse Phase Liquid Chromatography (bRPLC)	60	15	LC-MS/MS Analysis	Thermo LTQ Orbitrap Velos ion trap mass spectrometer	Thermo Fisher Scientific	400-2000	60,000	3	30	millisecond	UO	UO:0000028	0.25	AA-A00E-01A-31-A20O-27	Project PXD002044	ProteomeXchange	PXD002044	http://dx.doi.org/10.6019/PXD002044	Protein assembly	TCGA_VU_N95	ProteomeXchange	PXD002044	http://dx.doi.org/10.6019/PXD002044	Customized database construction	Variant peptide identification	TCGA_VU_N95_Custom	ProteomeXchange	PXD002044	http://dx.doi.org/10.6019/PXD002044
colorectal adenocarcinoma samples	Protein extraction and digestion of tissue specimens	Sonic Dismembrator Model 100	Fisher Scientific	BCA Protein Assay	ThermoFisher Pierce, Rockford, IL	Peptide Fractionation by basic Reverse Phase Liquid Chromatography (bRPLC)	60	15	LC-MS/MS Analysis	Thermo LTQ Orbitrap Velos ion trap mass spectrometer	Thermo Fisher Scientific	400-2000	60,000	3	30	millisecond	UO	UO:0000028	0.25	AA-A00F-01A-31-A20O-27	Project PXD002044	ProteomeXchange	PXD002044	http://dx.doi.org/10.6019/PXD002044	Protein assembly	TCGA_VU_N95	ProteomeXchange	PXD002044	http://dx.doi.org/10.6019/PXD002044	Customized database construction	Variant peptide identification	TCGA_VU_N95_Custom	ProteomeXchange	PXD002044	http://dx.doi.org/10.6019/PXD002044
colorectal adenocarcinoma samples	Protein extraction and digestion of tissue specimens	Sonic Dismembrator Model 100	Fisher Scientific	BCA Protein Assay	ThermoFisher Pierce, Rockford, IL	Peptide Fractionation by basic Reverse Phase Liquid Chromatography (bRPLC)	60	15	LC-MS/MS Analysis	Thermo LTQ Orbitrap Velos ion trap mass spectrometer	Thermo Fisher Scientific	400-2000	60,000	3	30	millisecond	UO	UO:0000028	0.25	AA-A00J-01A-12-A20O-27	Project PXD002044	ProteomeXchange	PXD002044	http://dx.doi.org/10.6019/PXD002044	Protein assembly	TCGA_VU_N95	ProteomeXchange	PXD002044	http://dx.doi.org/10.6019/PXD002044	Customized database construction	Variant peptide identification	TCGA_VU_N95_Custom	ProteomeXchange	PXD002044	http://dx.doi.org/10.6019/PXD002044
colorectal adenocarcinoma samples	Protein extraction and digestion of tissue specimens	Sonic Dismembrator Model 100	Fisher Scientific	BCA Protein Assay	ThermoFisher Pierce, Rockford, IL	Peptide Fractionation by basic Reverse Phase Liquid Chromatography (bRPLC)	60	15	LC-MS/MS Analysis	Thermo LTQ Orbitrap Velos ion trap mass spectrometer	Thermo Fisher Scientific	400-2000	60,000	3	30	millisecond	UO	UO:0000028	0.25	AA-A00K-01A-12-A20O-27	Project PXD002044	ProteomeXchange	PXD002044	http://dx.doi.org/10.6019/PXD002044	Protein assembly	TCGA_VU_N95	ProteomeXchange	PXD002044	http://dx.doi.org/10.6019/PXD002044	Customized database construction	Variant peptide identification	TCGA_VU_N95_Custom	ProteomeXchange	PXD002044	http://dx.doi.org/10.6019/PXD002044
colorectal adenocarcinoma samples	Protein extraction and digestion of tissue specimens	Sonic Dismembrator Model 100	Fisher Scientific	BCA Protein Assay	ThermoFisher Pierce, Rockford, IL	Peptide Fractionation by basic Reverse Phase Liquid Chromatography (bRPLC)	60	15	LC-MS/MS Analysis	Thermo LTQ Orbitrap Velos ion trap mass spectrometer	Thermo Fisher Scientific	400-2000	60,000	3	30	millisecond	UO	UO:0000028	0.25	AA-A00K-01A-31-A20O-27	Project PXD002044	ProteomeXchange	PXD002044	http://dx.doi.org/10.6019/PXD002044	Protein assembly	TCGA_VU_N95	ProteomeXchange	PXD002044	http://dx.doi.org/10.6019/PXD002044	Customized database construction	Variant peptide identification	TCGA_VU_N95_Custom	ProteomeXchange	PXD002044	http://dx.doi.org/10.6019/PXD002044
colorectal adenocarcinoma samples	Protein extraction and digestion of tissue specimens	Sonic Dismembrator Model 100	Fisher Scientific	BCA Protein Assay	ThermoFisher Pierce, Rockford, IL	Peptide Fractionation by basic Reverse Phase Liquid Chromatography (bRPLC)	60	15	LC-MS/MS Analysis	Thermo LTQ Orbitrap Velos ion trap mass spectrometer	Thermo Fisher Scientific	400-2000	60,000	3	30	millisecond	UO	UO:0000028	0.25	AA-A00N-01A-32-A20O-27	Project PXD002044	ProteomeXchange	PXD002044	http://dx.doi.org/10.6019/PXD002044	Protein assembly	TCGA_VU_N95	ProteomeXchange	PXD002044	http://dx.doi.org/10.6019/PXD002044	Customized database construction	Variant peptide identification	TCGA_VU_N95_Custom	ProteomeXchange	PXD002044	http://dx.doi.org/10.6019/PXD002044
colorectal adenocarcinoma samples	Protein extraction and digestion of tissue specimens	Sonic Dismembrator Model 100	Fisher Scientific	BCA Protein Assay	ThermoFisher Pierce, Rockford, IL	Peptide Fractionation by basic Reverse Phase Liquid Chromatography (bRPLC)	60	15	LC-MS/MS Analysis	Thermo LTQ Orbitrap Velos ion trap mass spectrometer	Thermo Fisher Scientific	400-2000	60,000	3	30	millisecond	UO	UO:0000028	0.25	AA-A00N-01A-41-A20O-27	Project PXD002044	ProteomeXchange	PXD002044	http://dx.doi.org/10.6019/PXD002044	Protein assembly	TCGA_VU_N95	ProteomeXchange	PXD002044	http://dx.doi.org/10.6019/PXD002044	Customized database construction	Variant peptide identification	TCGA_VU_N95_Custom	ProteomeXchange	PXD002044	http://dx.doi.org/10.6019/PXD002044
colorectal adenocarcinoma samples	Protein extraction and digestion of tissue specimens	Sonic Dismembrator Model 100	Fisher Scientific	BCA Protein Assay	ThermoFisher Pierce, Rockford, IL	Peptide Fractionation by basic Reverse Phase Liquid Chromatography (bRPLC)	60	15	LC-MS/MS Analysis	Thermo LTQ Orbitrap Velos ion trap mass spectrometer	Thermo Fisher Scientific	400-2000	60,000	3	30	millisecond	UO	UO:0000028	0.25	AA-A00O-01A-13-A20O-27	Project PXD002044	ProteomeXchange	PXD002044	http://dx.doi.org/10.6019/PXD002044	Protein assembly	TCGA_VU_N95	ProteomeXchange	PXD002044	http://dx.doi.org/10.6019/PXD002044	Customized database construction	Variant peptide identification	TCGA_VU_N95_Custom	ProteomeXchange	PXD002044	http://dx.doi.org/10.6019/PXD002044
colorectal adenocarcinoma samples	Protein extraction and digestion of tissue specimens	Sonic Dismembrator Model 100	Fisher Scientific	BCA Protein Assay	ThermoFisher Pierce, Rockford, IL	Peptide Fractionation by basic Reverse Phase Liquid Chromatography (bRPLC)	60	15	LC-MS/MS Analysis	Thermo LTQ Orbitrap Velos ion trap mass spectrometer	Thermo Fisher Scientific	400-2000	60,000	3	30	millisecond	UO	UO:0000028	0.25	AA-A00R-01A-22-A20O-27	Project PXD002044	ProteomeXchange	PXD002044	http://dx.doi.org/10.6019/PXD002044	Protein assembly	TCGA_VU_N95	ProteomeXchange	PXD002044	http://dx.doi.org/10.6019/PXD002044	Customized database construction	Variant peptide identification	TCGA_VU_N95_Custom	ProteomeXchange	PXD002044	http://dx.doi.org/10.6019/PXD002044
colorectal adenocarcinoma samples	Protein extraction and digestion of tissue specimens	Sonic Dismembrator Model 100	Fisher Scientific	BCA Protein Assay	ThermoFisher Pierce, Rockford, IL	Peptide Fractionation by basic Reverse Phase Liquid Chromatography (bRPLC)	60	15	LC-MS/MS Analysis	Thermo LTQ Orbitrap Velos ion trap mass spectrometer	Thermo Fisher Scientific	400-2000	60,000	3	30	millisecond	UO	UO:0000028	0.25	AA-A00R-01A-31-A20O-27	Project PXD002044	ProteomeXchange	PXD002044	http://dx.doi.org/10.6019/PXD002044	Protein assembly	TCGA_VU_N95	ProteomeXchange	PXD002044	http://dx.doi.org/10.6019/PXD002044	Customized database construction	Variant peptide identification	TCGA_VU_N95_Custom	ProteomeXchange	PXD002044	http://dx.doi.org/10.6019/PXD002044
colorectal adenocarcinoma samples	Protein extraction and digestion of tissue specimens	Sonic Dismembrator Model 100	Fisher Scientific	BCA Protein Assay	ThermoFisher Pierce, Rockford, IL	Peptide Fractionation by basic Reverse Phase Liquid Chromatography (bRPLC)	60	15	LC-MS/MS Analysis	Thermo LTQ Orbitrap Velos ion trap mass spectrometer	Thermo Fisher Scientific	400-2000	60,000	3	30	millisecond	UO	UO:0000028	0.25	AA-A00U-01A-41-A20O-27	Project PXD002045	ProteomeXchange	PXD002045	http://dx.doi.org/10.6019/PXD002045	Protein assembly	TCGA_VU_N95	ProteomeXchange	PXD002045	http://dx.doi.org/10.6019/PXD002045	Customized database construction	Variant peptide identification	TCGA_VU_N95_Custom	ProteomeXchange	PXD002045	http://dx.doi.org/10.6019/PXD002045
colorectal adenocarcinoma samples	Protein extraction and digestion of tissue specimens	Sonic Dismembrator Model 100	Fisher Scientific	BCA Protein Assay	ThermoFisher Pierce, Rockford, IL	Peptide Fractionation by basic Reverse Phase Liquid Chromatography (bRPLC)	60	15	LC-MS/MS Analysis	Thermo LTQ Orbitrap Velos ion trap mass spectrometer	Thermo Fisher Scientific	400-2000	60,000	3	30	millisecond	UO	UO:0000028	0.25	AA-A010-01A-31-A20O-27	Project PXD002045	ProteomeXchange	PXD002045	http://dx.doi.org/10.6019/PXD002045	Protein assembly	TCGA_VU_N95	ProteomeXchange	PXD002045	http://dx.doi.org/10.6019/PXD002045	Customized database construction	Variant peptide identification	TCGA_VU_N95_Custom	ProteomeXchange	PXD002045	http://dx.doi.org/10.6019/PXD002045
colorectal adenocarcinoma samples	Protein extraction and digestion of tissue specimens	Sonic Dismembrator Model 100	Fisher Scientific	BCA Protein Assay	ThermoFisher Pierce, Rockford, IL	Peptide Fractionation by basic Reverse Phase Liquid Chromatography (bRPLC)	60	15	LC-MS/MS Analysis	Thermo LTQ Orbitrap Velos ion trap mass spectrometer	Thermo Fisher Scientific	400-2000	60,000	3	30	millisecond	UO	UO:0000028	0.25	AA-A017-01A-22-A20O-27	Project PXD002045	ProteomeXchange	PXD002045	http://dx.doi.org/10.6019/PXD002045	Protein assembly	TCGA_VU_N95	ProteomeXchange	PXD002045	http://dx.doi.org/10.6019/PXD002045	Customized database construction	Variant peptide identification	TCGA_VU_N95_Custom	ProteomeXchange	PXD002045	http://dx.doi.org/10.6019/PXD002045
colorectal adenocarcinoma samples	Protein extraction and digestion of tissue specimens	Sonic Dismembrator Model 100	Fisher Scientific	BCA Protein Assay	ThermoFisher Pierce, Rockford, IL	Peptide Fractionation by basic Reverse Phase Liquid Chromatography (bRPLC)	60	15	LC-MS/MS Analysis	Thermo LTQ Orbitrap Velos ion trap mass spectrometer	Thermo Fisher Scientific	400-2000	60,000	3	30	millisecond	UO	UO:0000028	0.25	AA-A01C-01A-22-A20O-27	Project PXD002045	ProteomeXchange	PXD002045	http://dx.doi.org/10.6019/PXD002045	Protein assembly	TCGA_VU_N95	ProteomeXchange	PXD002045	http://dx.doi.org/10.6019/PXD002045	Customized database construction	Variant peptide identification	TCGA_VU_N95_Custom	ProteomeXchange	PXD002045	http://dx.doi.org/10.6019/PXD002045
colorectal adenocarcinoma samples	Protein extraction and digestion of tissue specimens	Sonic Dismembrator Model 100	Fisher Scientific	BCA Protein Assay	ThermoFisher Pierce, Rockford, IL	Peptide Fractionation by basic Reverse Phase Liquid Chromatography (bRPLC)	60	15	LC-MS/MS Analysis	Thermo LTQ Orbitrap Velos ion trap mass spectrometer	Thermo Fisher Scientific	400-2000	60,000	3	30	millisecond	UO	UO:0000028	0.25	AA-A01D-01A-23-A20O-27	Project PXD002045	ProteomeXchange	PXD002045	http://dx.doi.org/10.6019/PXD002045	Protein assembly	TCGA_VU_N95	ProteomeXchange	PXD002045	http://dx.doi.org/10.6019/PXD002045	Customized database construction	Variant peptide identification	TCGA_VU_N95_Custom	ProteomeXchange	PXD002045	http://dx.doi.org/10.6019/PXD002045
colorectal adenocarcinoma samples	Protein extraction and digestion of tissue specimens	Sonic Dismembrator Model 100	Fisher Scientific	BCA Protein Assay	ThermoFisher Pierce, Rockford, IL	Peptide Fractionation by basic Reverse Phase Liquid Chromatography (bRPLC)	60	15	LC-MS/MS Analysis	Thermo LTQ Orbitrap Velos ion trap mass spectrometer	Thermo Fisher Scientific	400-2000	60,000	3	30	millisecond	UO	UO:0000028	0.25	AA-A01F-01A-23-A20O-27	Project PXD002045	ProteomeXchange	PXD002045	http://dx.doi.org/10.6019/PXD002045	Protein assembly	TCGA_VU_N95	ProteomeXchange	PXD002045	http://dx.doi.org/10.6019/PXD002045	Customized database construction	Variant peptide identification	TCGA_VU_N95_Custom	ProteomeXchange	PXD002045	http://dx.doi.org/10.6019/PXD002045
colorectal adenocarcinoma samples	Protein extraction and digestion of tissue specimens	Sonic Dismembrator Model 100	Fisher Scientific	BCA Protein Assay	ThermoFisher Pierce, Rockford, IL	Peptide Fractionation by basic Reverse Phase Liquid Chromatography (bRPLC)	60	15	LC-MS/MS Analysis	Thermo LTQ Orbitrap Velos ion trap mass spectrometer	Thermo Fisher Scientific	400-2000	60,000	3	30	millisecond	UO	UO:0000028	0.25	AA-A01I-01A-12-A20O-27	Project PXD002045	ProteomeXchange	PXD002045	http://dx.doi.org/10.6019/PXD002045	Protein assembly	TCGA_VU_N95	ProteomeXchange	PXD002045	http://dx.doi.org/10.6019/PXD002045	Customized database construction	Variant peptide identification	TCGA_VU_N95_Custom	ProteomeXchange	PXD002045	http://dx.doi.org/10.6019/PXD002045
colorectal adenocarcinoma samples	Protein extraction and digestion of tissue specimens	Sonic Dismembrator Model 100	Fisher Scientific	BCA Protein Assay	ThermoFisher Pierce, Rockford, IL	Peptide Fractionation by basic Reverse Phase Liquid Chromatography (bRPLC)	60	15	LC-MS/MS Analysis	Thermo LTQ Orbitrap Velos ion trap mass spectrometer	Thermo Fisher Scientific	400-2000	60,000	3	30	millisecond	UO	UO:0000028	0.25	AA-A01K-01A-31-A20O-27	Project PXD002045	ProteomeXchange	PXD002045	http://dx.doi.org/10.6019/PXD002045	Protein assembly	TCGA_VU_N95	ProteomeXchange	PXD002045	http://dx.doi.org/10.6019/PXD002045	Customized database construction	Variant peptide identification	TCGA_VU_N95_Custom	ProteomeXchange	PXD002045	http://dx.doi.org/10.6019/PXD002045
colorectal adenocarcinoma samples	Protein extraction and digestion of tissue specimens	Sonic Dismembrator Model 100	Fisher Scientific	BCA Protein Assay	ThermoFisher Pierce, Rockford, IL	Peptide Fractionation by basic Reverse Phase Liquid Chromatography (bRPLC)	60	15	LC-MS/MS Analysis	Thermo LTQ Orbitrap Velos ion trap mass spectrometer	Thermo Fisher Scientific	400-2000	60,000	3	30	millisecond	UO	UO:0000028	0.25	AA-A01P-01A-23-A20O-27	Project PXD002045	ProteomeXchange	PXD002045	http://dx.doi.org/10.6019/PXD002045	Protein assembly	TCGA_VU_N95	ProteomeXchange	PXD002045	http://dx.doi.org/10.6019/PXD002045	Customized database construction	Variant peptide identification	TCGA_VU_N95_Custom	ProteomeXchange	PXD002045	http://dx.doi.org/10.6019/PXD002045
colorectal adenocarcinoma samples	Protein extraction and digestion of tissue specimens	Sonic Dismembrator Model 100	Fisher Scientific	BCA Protein Assay	ThermoFisher Pierce, Rockford, IL	Peptide Fractionation by basic Reverse Phase Liquid Chromatography (bRPLC)	60	15	LC-MS/MS Analysis	Thermo LTQ Orbitrap Velos ion trap mass spectrometer	Thermo Fisher Scientific	400-2000	60,000	3	30	millisecond	UO	UO:0000028	0.25	AA-A01R-01A-23-A20O-27	Project PXD002045	ProteomeXchange	PXD002045	http://dx.doi.org/10.6019/PXD002045	Protein assembly	TCGA_VU_N95	ProteomeXchange	PXD002045	http://dx.doi.org/10.6019/PXD002045	Customized database construction	Variant peptide identification	TCGA_VU_N95_Custom	ProteomeXchange	PXD002045	http://dx.doi.org/10.6019/PXD002045
colorectal adenocarcinoma samples	Protein extraction and digestion of tissue specimens	Sonic Dismembrator Model 100	Fisher Scientific	BCA Protein Assay	ThermoFisher Pierce, Rockford, IL	Peptide Fractionation by basic Reverse Phase Liquid Chromatography (bRPLC)	60	15	LC-MS/MS Analysis	Thermo LTQ Orbitrap Velos ion trap mass spectrometer	Thermo Fisher Scientific	400-2000	60,000	3	30	millisecond	UO	UO:0000028	0.25	AA-A01S-01A-23-A20O-27	Project PXD002046	ProteomeXchange	PXD002046	http://dx.doi.org/10.6019/PXD002046	Protein assembly	TCGA_VU_N95	ProteomeXchange	PXD002046	http://dx.doi.org/10.6019/PXD002046	Customized database construction	Variant peptide identification	TCGA_VU_N95_Custom	ProteomeXchange	PXD002046	http://dx.doi.org/10.6019/PXD002046
colorectal adenocarcinoma samples	Protein extraction and digestion of tissue specimens	Sonic Dismembrator Model 100	Fisher Scientific	BCA Protein Assay	ThermoFisher Pierce, Rockford, IL	Peptide Fractionation by basic Reverse Phase Liquid Chromatography (bRPLC)	60	15	LC-MS/MS Analysis	Thermo LTQ Orbitrap Velos ion trap mass spectrometer	Thermo Fisher Scientific	400-2000	60,000	3	30	millisecond	UO	UO:0000028	0.25	AA-A01T-01A-23-A20O-27	Project PXD002046	ProteomeXchange	PXD002046	http://dx.doi.org/10.6019/PXD002046	Protein assembly	TCGA_VU_N95	ProteomeXchange	PXD002046	http://dx.doi.org/10.6019/PXD002046	Customized database construction	Variant peptide identification	TCGA_VU_N95_Custom	ProteomeXchange	PXD002046	http://dx.doi.org/10.6019/PXD002046
colorectal adenocarcinoma samples	Protein extraction and digestion of tissue specimens	Sonic Dismembrator Model 100	Fisher Scientific	BCA Protein Assay	ThermoFisher Pierce, Rockford, IL	Peptide Fractionation by basic Reverse Phase Liquid Chromatography (bRPLC)	60	15	LC-MS/MS Analysis	Thermo LTQ Orbitrap Velos ion trap mass spectrometer	Thermo Fisher Scientific	400-2000	60,000	3	30	millisecond	UO	UO:0000028	0.25	AA-A01V-01A-24-A20O-27	Project PXD002046	ProteomeXchange	PXD002046	http://dx.doi.org/10.6019/PXD002046	Protein assembly	TCGA_VU_N95	ProteomeXchange	PXD002046	http://dx.doi.org/10.6019/PXD002046	Customized database construction	Variant peptide identification	TCGA_VU_N95_Custom	ProteomeXchange	PXD002046	http://dx.doi.org/10.6019/PXD002046
colorectal adenocarcinoma samples	Protein extraction and digestion of tissue specimens	Sonic Dismembrator Model 100	Fisher Scientific	BCA Protein Assay	ThermoFisher Pierce, Rockford, IL	Peptide Fractionation by basic Reverse Phase Liquid Chromatography (bRPLC)	60	15	LC-MS/MS Analysis	Thermo LTQ Orbitrap Velos ion trap mass spectrometer	Thermo Fisher Scientific	400-2000	60,000	3	30	millisecond	UO	UO:0000028	0.25	AA-A01X-01A-23-A20O-27	Project PXD002046	ProteomeXchange	PXD002046	http://dx.doi.org/10.6019/PXD002046	Protein assembly	TCGA_VU_N95	ProteomeXchange	PXD002046	http://dx.doi.org/10.6019/PXD002046	Customized database construction	Variant peptide identification	TCGA_VU_N95_Custom	ProteomeXchange	PXD002046	http://dx.doi.org/10.6019/PXD002046
colorectal adenocarcinoma samples	Protein extraction and digestion of tissue specimens	Sonic Dismembrator Model 100	Fisher Scientific	BCA Protein Assay	ThermoFisher Pierce, Rockford, IL	Peptide Fractionation by basic Reverse Phase Liquid Chromatography (bRPLC)	60	15	LC-MS/MS Analysis	Thermo LTQ Orbitrap Velos ion trap mass spectrometer	Thermo Fisher Scientific	400-2000	60,000	3	30	millisecond	UO	UO:0000028	0.25	AA-A01Z-01A-13-A20O-27	Project PXD002046	ProteomeXchange	PXD002046	http://dx.doi.org/10.6019/PXD002046	Protein assembly	TCGA_VU_N95	ProteomeXchange	PXD002046	http://dx.doi.org/10.6019/PXD002046	Customized database construction	Variant peptide identification	TCGA_VU_N95_Custom	ProteomeXchange	PXD002046	http://dx.doi.org/10.6019/PXD002046
colorectal adenocarcinoma samples	Protein extraction and digestion of tissue specimens	Sonic Dismembrator Model 100	Fisher Scientific	BCA Protein Assay	ThermoFisher Pierce, Rockford, IL	Peptide Fractionation by basic Reverse Phase Liquid Chromatography (bRPLC)	60	15	LC-MS/MS Analysis	Thermo LTQ Orbitrap Velos ion trap mass spectrometer	Thermo Fisher Scientific	400-2000	60,000	3	30	millisecond	UO	UO:0000028	0.25	AA-A022-01A-23-A20O-27	Project PXD002046	ProteomeXchange	PXD002046	http://dx.doi.org/10.6019/PXD002046	Protein assembly	TCGA_VU_N95	ProteomeXchange	PXD002046	http://dx.doi.org/10.6019/PXD002046	Customized database construction	Variant peptide identification	TCGA_VU_N95_Custom	ProteomeXchange	PXD002046	http://dx.doi.org/10.6019/PXD002046
colorectal adenocarcinoma samples	Protein extraction and digestion of tissue specimens	Sonic Dismembrator Model 100	Fisher Scientific	BCA Protein Assay	ThermoFisher Pierce, Rockford, IL	Peptide Fractionation by basic Reverse Phase Liquid Chromatography (bRPLC)	60	15	LC-MS/MS Analysis	Thermo LTQ Orbitrap Velos ion trap mass spectrometer	Thermo Fisher Scientific	400-2000	60,000	3	30	millisecond	UO	UO:0000028	0.25	AA-A024-01A-32-A20O-27	Project PXD002046	ProteomeXchange	PXD002046	http://dx.doi.org/10.6019/PXD002046	Protein assembly	TCGA_VU_N95	ProteomeXchange	PXD002046	http://dx.doi.org/10.6019/PXD002046	Customized database construction	Variant peptide identification	TCGA_VU_N95_Custom	ProteomeXchange	PXD002046	http://dx.doi.org/10.6019/PXD002046
colorectal adenocarcinoma samples	Protein extraction and digestion of tissue specimens	Sonic Dismembrator Model 100	Fisher Scientific	BCA Protein Assay	ThermoFisher Pierce, Rockford, IL	Peptide Fractionation by basic Reverse Phase Liquid Chromatography (bRPLC)	60	15	LC-MS/MS Analysis	Thermo LTQ Orbitrap Velos ion trap mass spectrometer	Thermo Fisher Scientific	400-2000	60,000	3	30	millisecond	UO	UO:0000028	0.25	AA-A029-01A-41-A20O-27	Project PXD002046	ProteomeXchange	PXD002046	http://dx.doi.org/10.6019/PXD002046	Protein assembly	TCGA_VU_N95	ProteomeXchange	PXD002046	http://dx.doi.org/10.6019/PXD002046	Customized database construction	Variant peptide identification	TCGA_VU_N95_Custom	ProteomeXchange	PXD002046	http://dx.doi.org/10.6019/PXD002046
colorectal adenocarcinoma samples	Protein extraction and digestion of tissue specimens	Sonic Dismembrator Model 100	Fisher Scientific	BCA Protein Assay	ThermoFisher Pierce, Rockford, IL	Peptide Fractionation by basic Reverse Phase Liquid Chromatography (bRPLC)	60	15	LC-MS/MS Analysis	Thermo LTQ Orbitrap Velos ion trap mass spectrometer	Thermo Fisher Scientific	400-2000	60,000	3	30	millisecond	UO	UO:0000028	0.25	AA-A02E-01A-23-A20O-27	Project PXD002046	ProteomeXchange	PXD002046	http://dx.doi.org/10.6019/PXD002046	Protein assembly	TCGA_VU_N95	ProteomeXchange	PXD002046	http://dx.doi.org/10.6019/PXD002046	Customized database construction	Variant peptide identification	TCGA_VU_N95_Custom	ProteomeXchange	PXD002046	http://dx.doi.org/10.6019/PXD002046
colorectal adenocarcinoma samples	Protein extraction and digestion of tissue specimens	Sonic Dismembrator Model 100	Fisher Scientific	BCA Protein Assay	ThermoFisher Pierce, Rockford, IL	Peptide Fractionation by basic Reverse Phase Liquid Chromatography (bRPLC)	60	15	LC-MS/MS Analysis	Thermo LTQ Orbitrap Velos ion trap mass spectrometer	Thermo Fisher Scientific	400-2000	60,000	3	30	millisecond	UO	UO:0000028	0.25	AA-A02H-01A-32-A20O-27	Project PXD002046	ProteomeXchange	PXD002046	http://dx.doi.org/10.6019/PXD002046	Protein assembly	TCGA_VU_N95	ProteomeXchange	PXD002046	http://dx.doi.org/10.6019/PXD002046	Customized database construction	Variant peptide identification	TCGA_VU_N95_Custom	ProteomeXchange	PXD002046	http://dx.doi.org/10.6019/PXD002046
colorectal adenocarcinoma samples	Protein extraction and digestion of tissue specimens	Sonic Dismembrator Model 100	Fisher Scientific	BCA Protein Assay	ThermoFisher Pierce, Rockford, IL	Peptide Fractionation by basic Reverse Phase Liquid Chromatography (bRPLC)	60	15	LC-MS/MS Analysis	Thermo LTQ Orbitrap Velos ion trap mass spectrometer	Thermo Fisher Scientific	400-2000	60,000	3	30	millisecond	UO	UO:0000028	0.25	AA-A02J-01A-23-A20O-27	Project PXD002047	ProteomeXchange	PXD002047	http://dx.doi.org/10.6019/PXD002047	Protein assembly	TCGA_VU_N95	ProteomeXchange	PXD002047	http://dx.doi.org/10.6019/PXD002047	Customized database construction	Variant peptide identification	TCGA_VU_N95_Custom	ProteomeXchange	PXD002047	http://dx.doi.org/10.6019/PXD002047
colorectal adenocarcinoma samples	Protein extraction and digestion of tissue specimens	Sonic Dismembrator Model 100	Fisher Scientific	BCA Protein Assay	ThermoFisher Pierce, Rockford, IL	Peptide Fractionation by basic Reverse Phase Liquid Chromatography (bRPLC)	60	15	LC-MS/MS Analysis	Thermo LTQ Orbitrap Velos ion trap mass spectrometer	Thermo Fisher Scientific	400-2000	60,000	3	30	millisecond	UO	UO:0000028	0.25	AA-A02O-01A-23-A20O-27	Project PXD002047	ProteomeXchange	PXD002047	http://dx.doi.org/10.6019/PXD002047	Protein assembly	TCGA_VU_N95	ProteomeXchange	PXD002047	http://dx.doi.org/10.6019/PXD002047	Customized database construction	Variant peptide identification	TCGA_VU_N95_Custom	ProteomeXchange	PXD002047	http://dx.doi.org/10.6019/PXD002047
colorectal adenocarcinoma samples	Protein extraction and digestion of tissue specimens	Sonic Dismembrator Model 100	Fisher Scientific	BCA Protein Assay	ThermoFisher Pierce, Rockford, IL	Peptide Fractionation by basic Reverse Phase Liquid Chromatography (bRPLC)	60	15	LC-MS/MS Analysis	Thermo LTQ Orbitrap Velos ion trap mass spectrometer	Thermo Fisher Scientific	400-2000	60,000	3	30	millisecond	UO	UO:0000028	0.25	AA-A02R-01A-23-A20O-27	Project PXD002047	ProteomeXchange	PXD002047	http://dx.doi.org/10.6019/PXD002047	Protein assembly	TCGA_VU_N95	ProteomeXchange	PXD002047	http://dx.doi.org/10.6019/PXD002047	Customized database construction	Variant peptide identification	TCGA_VU_N95_Custom	ProteomeXchange	PXD002047	http://dx.doi.org/10.6019/PXD002047
colorectal adenocarcinoma samples	Protein extraction and digestion of tissue specimens	Sonic Dismembrator Model 100	Fisher Scientific	BCA Protein Assay	ThermoFisher Pierce, Rockford, IL	Peptide Fractionation by basic Reverse Phase Liquid Chromatography (bRPLC)	60	15	LC-MS/MS Analysis	Thermo LTQ Orbitrap Velos ion trap mass spectrometer	Thermo Fisher Scientific	400-2000	60,000	3	30	millisecond	UO	UO:0000028	0.25	AA-A02Y-01A-31-A20O-27	Project PXD002047	ProteomeXchange	PXD002047	http://dx.doi.org/10.6019/PXD002047	Protein assembly	TCGA_VU_N95	ProteomeXchange	PXD002047	http://dx.doi.org/10.6019/PXD002047	Customized database construction	Variant peptide identification	TCGA_VU_N95_Custom	ProteomeXchange	PXD002047	http://dx.doi.org/10.6019/PXD002047
colorectal adenocarcinoma samples	Protein extraction and digestion of tissue specimens	Sonic Dismembrator Model 100	Fisher Scientific	BCA Protein Assay	ThermoFisher Pierce, Rockford, IL	Peptide Fractionation by basic Reverse Phase Liquid Chromatography (bRPLC)	60	15	LC-MS/MS Analysis	Thermo LTQ Orbitrap Velos ion trap mass spectrometer	Thermo Fisher Scientific	400-2000	60,000	3	30	millisecond	UO	UO:0000028	0.25	AA-A03F-01A-41-A20O-27	Project PXD002047	ProteomeXchange	PXD002047	http://dx.doi.org/10.6019/PXD002047	Protein assembly	TCGA_VU_N95	ProteomeXchange	PXD002047	http://dx.doi.org/10.6019/PXD002047	Customized database construction	Variant peptide identification	TCGA_VU_N95_Custom	ProteomeXchange	PXD002047	http://dx.doi.org/10.6019/PXD002047
colorectal adenocarcinoma samples	Protein extraction and digestion of tissue specimens	Sonic Dismembrator Model 100	Fisher Scientific	BCA Protein Assay	ThermoFisher Pierce, Rockford, IL	Peptide Fractionation by basic Reverse Phase Liquid Chromatography (bRPLC)	60	15	LC-MS/MS Analysis	Thermo LTQ Orbitrap Velos ion trap mass spectrometer	Thermo Fisher Scientific	400-2000	60,000	3	30	millisecond	UO	UO:0000028	0.25	AA-A03J-01A-23-A20O-27	Project PXD002047	ProteomeXchange	PXD002047	http://dx.doi.org/10.6019/PXD002047	Protein assembly	TCGA_VU_N95	ProteomeXchange	PXD002047	http://dx.doi.org/10.6019/PXD002047	Customized database construction	Variant peptide identification	TCGA_VU_N95_Custom	ProteomeXchange	PXD002047	http://dx.doi.org/10.6019/PXD002047
colorectal adenocarcinoma samples	Protein extraction and digestion of tissue specimens	Sonic Dismembrator Model 100	Fisher Scientific	BCA Protein Assay	ThermoFisher Pierce, Rockford, IL	Peptide Fractionation by basic Reverse Phase Liquid Chromatography (bRPLC)	60	15	LC-MS/MS Analysis	Thermo LTQ Orbitrap Velos ion trap mass spectrometer	Thermo Fisher Scientific	400-2000	60,000	3	30	millisecond	UO	UO:0000028	0.25	AF-2691-01A-41-2150-27	Project PXD002047	ProteomeXchange	PXD002047	http://dx.doi.org/10.6019/PXD002047	Protein assembly	TCGA_VU_N95	ProteomeXchange	PXD002047	http://dx.doi.org/10.6019/PXD002047	Customized database construction	Variant peptide identification	TCGA_VU_N95_Custom	ProteomeXchange	PXD002047	http://dx.doi.org/10.6019/PXD002047
colorectal adenocarcinoma samples	Protein extraction and digestion of tissue specimens	Sonic Dismembrator Model 100	Fisher Scientific	BCA Protein Assay	ThermoFisher Pierce, Rockford, IL	Peptide Fractionation by basic Reverse Phase Liquid Chromatography (bRPLC)	60	15	LC-MS/MS Analysis	Thermo LTQ Orbitrap Velos ion trap mass spectrometer	Thermo Fisher Scientific	400-2000	60,000	3	30	millisecond	UO	UO:0000028	0.25	AF-2692-01A-41-2150-27	Project PXD002047	ProteomeXchange	PXD002047	http://dx.doi.org/10.6019/PXD002047	Protein assembly	TCGA_VU_N95	ProteomeXchange	PXD002047	http://dx.doi.org/10.6019/PXD002047	Customized database construction	Variant peptide identification	TCGA_VU_N95_Custom	ProteomeXchange	PXD002047	http://dx.doi.org/10.6019/PXD002047
colorectal adenocarcinoma samples	Protein extraction and digestion of tissue specimens	Sonic Dismembrator Model 100	Fisher Scientific	BCA Protein Assay	ThermoFisher Pierce, Rockford, IL	Peptide Fractionation by basic Reverse Phase Liquid Chromatography (bRPLC)	60	15	LC-MS/MS Analysis	Thermo LTQ Orbitrap Velos ion trap mass spectrometer	Thermo Fisher Scientific	400-2000	60,000	3	30	millisecond	UO	UO:0000028	0.25	AF-3400-01A-41-2150-27	Project PXD002047	ProteomeXchange	PXD002047	http://dx.doi.org/10.6019/PXD002047	Protein assembly	TCGA_VU_N95	ProteomeXchange	PXD002047	http://dx.doi.org/10.6019/PXD002047	Customized database construction	Variant peptide identification	TCGA_VU_N95_Custom	ProteomeXchange	PXD002047	http://dx.doi.org/10.6019/PXD002047
colorectal adenocarcinoma samples	Protein extraction and digestion of tissue specimens	Sonic Dismembrator Model 100	Fisher Scientific	BCA Protein Assay	ThermoFisher Pierce, Rockford, IL	Peptide Fractionation by basic Reverse Phase Liquid Chromatography (bRPLC)	60	15	LC-MS/MS Analysis	Thermo LTQ Orbitrap Velos ion trap mass spectrometer	Thermo Fisher Scientific	400-2000	60,000	3	30	millisecond	UO	UO:0000028	0.25	AF-3913-01A-12-2150-27	Project PXD002047	ProteomeXchange	PXD002047	http://dx.doi.org/10.6019/PXD002047	Protein assembly	TCGA_VU_N95	ProteomeXchange	PXD002047	http://dx.doi.org/10.6019/PXD002047	Customized database construction	Variant peptide identification	TCGA_VU_N95_Custom	ProteomeXchange	PXD002047	http://dx.doi.org/10.6019/PXD002047
colorectal adenocarcinoma samples	Protein extraction and digestion of tissue specimens	Sonic Dismembrator Model 100	Fisher Scientific	BCA Protein Assay	ThermoFisher Pierce, Rockford, IL	Peptide Fractionation by basic Reverse Phase Liquid Chromatography (bRPLC)	60	15	LC-MS/MS Analysis	Thermo LTQ Orbitrap Velos ion trap mass spectrometer	Thermo Fisher Scientific	400-2000	60,000	3	30	millisecond	UO	UO:0000028	0.25	AG-3574-01A-22-2150-27	Project PXD002048	ProteomeXchange	PXD002048	http://dx.doi.org/10.6019/PXD002048	Protein assembly	TCGA_VU_N95	ProteomeXchange	PXD002048	http://dx.doi.org/10.6019/PXD002048	Customized database construction	Variant peptide identification	TCGA_VU_N95_Custom	ProteomeXchange	PXD002048	http://dx.doi.org/10.6019/PXD002048
colorectal adenocarcinoma samples	Protein extraction and digestion of tissue specimens	Sonic Dismembrator Model 100	Fisher Scientific	BCA Protein Assay	ThermoFisher Pierce, Rockford, IL	Peptide Fractionation by basic Reverse Phase Liquid Chromatography (bRPLC)	60	15	LC-MS/MS Analysis	Thermo LTQ Orbitrap Velos ion trap mass spectrometer	Thermo Fisher Scientific	400-2000	60,000	3	30	millisecond	UO	UO:0000028	0.25	AG-3580-01A-22-2150-27	Project PXD002048	ProteomeXchange	PXD002048	http://dx.doi.org/10.6019/PXD002048	Protein assembly	TCGA_VU_N95	ProteomeXchange	PXD002048	http://dx.doi.org/10.6019/PXD002048	Customized database construction	Variant peptide identification	TCGA_VU_N95_Custom	ProteomeXchange	PXD002048	http://dx.doi.org/10.6019/PXD002048
colorectal adenocarcinoma samples	Protein extraction and digestion of tissue specimens	Sonic Dismembrator Model 100	Fisher Scientific	BCA Protein Assay	ThermoFisher Pierce, Rockford, IL	Peptide Fractionation by basic Reverse Phase Liquid Chromatography (bRPLC)	60	15	LC-MS/MS Analysis	Thermo LTQ Orbitrap Velos ion trap mass spectrometer	Thermo Fisher Scientific	400-2000	60,000	3	30	millisecond	UO	UO:0000028	0.25	AG-3584-01A-22-2150-27	Project PXD002048	ProteomeXchange	PXD002048	http://dx.doi.org/10.6019/PXD002048	Protein assembly	TCGA_VU_N95	ProteomeXchange	PXD002048	http://dx.doi.org/10.6019/PXD002048	Customized database construction	Variant peptide identification	TCGA_VU_N95_Custom	ProteomeXchange	PXD002048	http://dx.doi.org/10.6019/PXD002048
colorectal adenocarcinoma samples	Protein extraction and digestion of tissue specimens	Sonic Dismembrator Model 100	Fisher Scientific	BCA Protein Assay	ThermoFisher Pierce, Rockford, IL	Peptide Fractionation by basic Reverse Phase Liquid Chromatography (bRPLC)	60	15	LC-MS/MS Analysis	Thermo LTQ Orbitrap Velos ion trap mass spectrometer	Thermo Fisher Scientific	400-2000	60,000	3	30	millisecond	UO	UO:0000028	0.25	AG-3593-01A-22-2150-27	Project PXD002048	ProteomeXchange	PXD002048	http://dx.doi.org/10.6019/PXD002048	Protein assembly	TCGA_VU_N95	ProteomeXchange	PXD002048	http://dx.doi.org/10.6019/PXD002048	Customized database construction	Variant peptide identification	TCGA_VU_N95_Custom	ProteomeXchange	PXD002048	http://dx.doi.org/10.6019/PXD002048
colorectal adenocarcinoma samples	Protein extraction and digestion of tissue specimens	Sonic Dismembrator Model 100	Fisher Scientific	BCA Protein Assay	ThermoFisher Pierce, Rockford, IL	Peptide Fractionation by basic Reverse Phase Liquid Chromatography (bRPLC)	60	15	LC-MS/MS Analysis	Thermo LTQ Orbitrap Velos ion trap mass spectrometer	Thermo Fisher Scientific	400-2000	60,000	3	30	millisecond	UO	UO:0000028	0.25	AG-3594-01A-12-2150-27	Project PXD002048	ProteomeXchange	PXD002048	http://dx.doi.org/10.6019/PXD002048	Protein assembly	TCGA_VU_N95	ProteomeXchange	PXD002048	http://dx.doi.org/10.6019/PXD002048	Customized database construction	Variant peptide identification	TCGA_VU_N95_Custom	ProteomeXchange	PXD002048	http://dx.doi.org/10.6019/PXD002048
colorectal adenocarcinoma samples	Protein extraction and digestion of tissue specimens	Sonic Dismembrator Model 100	Fisher Scientific	BCA Protein Assay	ThermoFisher Pierce, Rockford, IL	Peptide Fractionation by basic Reverse Phase Liquid Chromatography (bRPLC)	60	15	LC-MS/MS Analysis	Thermo LTQ Orbitrap Velos ion trap mass spectrometer	Thermo Fisher Scientific	400-2000	60,000	3	30	millisecond	UO	UO:0000028	0.25	AG-4007-01A-22-2150-27	Project PXD002048	ProteomeXchange	PXD002048	http://dx.doi.org/10.6019/PXD002048	Protein assembly	TCGA_VU_N95	ProteomeXchange	PXD002048	http://dx.doi.org/10.6019/PXD002048	Customized database construction	Variant peptide identification	TCGA_VU_N95_Custom	ProteomeXchange	PXD002048	http://dx.doi.org/10.6019/PXD002048
colorectal adenocarcinoma samples	Protein extraction and digestion of tissue specimens	Sonic Dismembrator Model 100	Fisher Scientific	BCA Protein Assay	ThermoFisher Pierce, Rockford, IL	Peptide Fractionation by basic Reverse Phase Liquid Chromatography (bRPLC)	60	15	LC-MS/MS Analysis	Thermo LTQ Orbitrap Velos ion trap mass spectrometer	Thermo Fisher Scientific	400-2000	60,000	3	30	millisecond	UO	UO:0000028	0.25	AG-A002-01A-23-A20O-27	Project PXD002048	ProteomeXchange	PXD002048	http://dx.doi.org/10.6019/PXD002048	Protein assembly	TCGA_VU_N95	ProteomeXchange	PXD002048	http://dx.doi.org/10.6019/PXD002048	Customized database construction	Variant peptide identification	TCGA_VU_N95_Custom	ProteomeXchange	PXD002048	http://dx.doi.org/10.6019/PXD002048
colorectal adenocarcinoma samples	Protein extraction and digestion of tissue specimens	Sonic Dismembrator Model 100	Fisher Scientific	BCA Protein Assay	ThermoFisher Pierce, Rockford, IL	Peptide Fractionation by basic Reverse Phase Liquid Chromatography (bRPLC)	60	15	LC-MS/MS Analysis	Thermo LTQ Orbitrap Velos ion trap mass spectrometer	Thermo Fisher Scientific	400-2000	60,000	3	30	millisecond	UO	UO:0000028	0.25	AG-A008-01A-23-A20O-27	Project PXD002048	ProteomeXchange	PXD002048	http://dx.doi.org/10.6019/PXD002048	Protein assembly	TCGA_VU_N95	ProteomeXchange	PXD002048	http://dx.doi.org/10.6019/PXD002048	Customized database construction	Variant peptide identification	TCGA_VU_N95_Custom	ProteomeXchange	PXD002048	http://dx.doi.org/10.6019/PXD002048
colorectal adenocarcinoma samples	Protein extraction and digestion of tissue specimens	Sonic Dismembrator Model 100	Fisher Scientific	BCA Protein Assay	ThermoFisher Pierce, Rockford, IL	Peptide Fractionation by basic Reverse Phase Liquid Chromatography (bRPLC)	60	15	LC-MS/MS Analysis	Thermo LTQ Orbitrap Velos ion trap mass spectrometer	Thermo Fisher Scientific	400-2000	60,000	3	30	millisecond	UO	UO:0000028	0.25	AG-A00C-01A-23-A20O-27	Project PXD002048	ProteomeXchange	PXD002048	http://dx.doi.org/10.6019/PXD002048	Protein assembly	TCGA_VU_N95	ProteomeXchange	PXD002048	http://dx.doi.org/10.6019/PXD002048	Customized database construction	Variant peptide identification	TCGA_VU_N95_Custom	ProteomeXchange	PXD002048	http://dx.doi.org/10.6019/PXD002048
colorectal adenocarcinoma samples	Protein extraction and digestion of tissue specimens	Sonic Dismembrator Model 100	Fisher Scientific	BCA Protein Assay	ThermoFisher Pierce, Rockford, IL	Peptide Fractionation by basic Reverse Phase Liquid Chromatography (bRPLC)	60	15	LC-MS/MS Analysis	Thermo LTQ Orbitrap Velos ion trap mass spectrometer	Thermo Fisher Scientific	400-2000	60,000	3	30	millisecond	UO	UO:0000028	0.25	AG-A00H-01A-22-A20O-27	Project PXD002048	ProteomeXchange	PXD002048	http://dx.doi.org/10.6019/PXD002048	Protein assembly	TCGA_VU_N95	ProteomeXchange	PXD002048	http://dx.doi.org/10.6019/PXD002048	Customized database construction	Variant peptide identification	TCGA_VU_N95_Custom	ProteomeXchange	PXD002048	http://dx.doi.org/10.6019/PXD002048
colorectal adenocarcinoma samples	Protein extraction and digestion of tissue specimens	Sonic Dismembrator Model 100	Fisher Scientific	BCA Protein Assay	ThermoFisher Pierce, Rockford, IL	Peptide Fractionation by basic Reverse Phase Liquid Chromatography (bRPLC)	60	15	LC-MS/MS Analysis	Thermo LTQ Orbitrap Velos ion trap mass spectrometer	Thermo Fisher Scientific	400-2000	60,000	3	30	millisecond	UO	UO:0000028	0.25	AG-A00H-01A-31-A20O-27	Project PXD002049	ProteomeXchange	PXD002049	http://dx.doi.org/10.6019/PXD002049	Protein assembly	TCGA_VU_N95	ProteomeXchange	PXD002049	http://dx.doi.org/10.6019/PXD002049	Customized database construction	Variant peptide identification	TCGA_VU_N95_Custom	ProteomeXchange	PXD002049	http://dx.doi.org/10.6019/PXD002049
colorectal adenocarcinoma samples	Protein extraction and digestion of tissue specimens	Sonic Dismembrator Model 100	Fisher Scientific	BCA Protein Assay	ThermoFisher Pierce, Rockford, IL	Peptide Fractionation by basic Reverse Phase Liquid Chromatography (bRPLC)	60	15	LC-MS/MS Analysis	Thermo LTQ Orbitrap Velos ion trap mass spectrometer	Thermo Fisher Scientific	400-2000	60,000	3	30	millisecond	UO	UO:0000028	0.25	AG-A00Y-01A-12-A20O-27	Project PXD002049	ProteomeXchange	PXD002049	http://dx.doi.org/10.6019/PXD002049	Protein assembly	TCGA_VU_N95	ProteomeXchange	PXD002049	http://dx.doi.org/10.6019/PXD002049	Customized database construction	Variant peptide identification	TCGA_VU_N95_Custom	ProteomeXchange	PXD002049	http://dx.doi.org/10.6019/PXD002049
colorectal adenocarcinoma samples	Protein extraction and digestion of tissue specimens	Sonic Dismembrator Model 100	Fisher Scientific	BCA Protein Assay	ThermoFisher Pierce, Rockford, IL	Peptide Fractionation by basic Reverse Phase Liquid Chromatography (bRPLC)	60	15	LC-MS/MS Analysis	Thermo LTQ Orbitrap Velos ion trap mass spectrometer	Thermo Fisher Scientific	400-2000	60,000	3	30	millisecond	UO	UO:0000028	0.25	AG-A011-01A-32-A20O-27	Project PXD002049	ProteomeXchange	PXD002049	http://dx.doi.org/10.6019/PXD002049	Protein assembly	TCGA_VU_N95	ProteomeXchange	PXD002049	http://dx.doi.org/10.6019/PXD002049	Customized database construction	Variant peptide identification	TCGA_VU_N95_Custom	ProteomeXchange	PXD002049	http://dx.doi.org/10.6019/PXD002049
colorectal adenocarcinoma samples	Protein extraction and digestion of tissue specimens	Sonic Dismembrator Model 100	Fisher Scientific	BCA Protein Assay	ThermoFisher Pierce, Rockford, IL	Peptide Fractionation by basic Reverse Phase Liquid Chromatography (bRPLC)	60	15	LC-MS/MS Analysis	Thermo LTQ Orbitrap Velos ion trap mass spectrometer	Thermo Fisher Scientific	400-2000	60,000	3	30	millisecond	UO	UO:0000028	0.25	AG-A014-01A-12-A20O-27	Project PXD002049	ProteomeXchange	PXD002049	http://dx.doi.org/10.6019/PXD002049	Protein assembly	TCGA_VU_N95	ProteomeXchange	PXD002049	http://dx.doi.org/10.6019/PXD002049	Customized database construction	Variant peptide identification	TCGA_VU_N95_Custom	ProteomeXchange	PXD002049	http://dx.doi.org/10.6019/PXD002049
colorectal adenocarcinoma samples	Protein extraction and digestion of tissue specimens	Sonic Dismembrator Model 100	Fisher Scientific	BCA Protein Assay	ThermoFisher Pierce, Rockford, IL	Peptide Fractionation by basic Reverse Phase Liquid Chromatography (bRPLC)	60	15	LC-MS/MS Analysis	Thermo LTQ Orbitrap Velos ion trap mass spectrometer	Thermo Fisher Scientific	400-2000	60,000	3	30	millisecond	UO	UO:0000028	0.25	AG-A015-01A-51-A20O-27	Project PXD002049	ProteomeXchange	PXD002049	http://dx.doi.org/10.6019/PXD002049	Protein assembly	TCGA_VU_N95	ProteomeXchange	PXD002049	http://dx.doi.org/10.6019/PXD002049	Customized database construction	Variant peptide identification	TCGA_VU_N95_Custom	ProteomeXchange	PXD002049	http://dx.doi.org/10.6019/PXD002049
colorectal adenocarcinoma samples	Protein extraction and digestion of tissue specimens	Sonic Dismembrator Model 100	Fisher Scientific	BCA Protein Assay	ThermoFisher Pierce, Rockford, IL	Peptide Fractionation by basic Reverse Phase Liquid Chromatography (bRPLC)	60	15	LC-MS/MS Analysis	Thermo LTQ Orbitrap Velos ion trap mass spectrometer	Thermo Fisher Scientific	400-2000	60,000	3	30	millisecond	UO	UO:0000028	0.25	AG-A016-01A-23-A20O-27	Project PXD002049	ProteomeXchange	PXD002049	http://dx.doi.org/10.6019/PXD002049	Protein assembly	TCGA_VU_N95	ProteomeXchange	PXD002049	http://dx.doi.org/10.6019/PXD002049	Customized database construction	Variant peptide identification	TCGA_VU_N95_Custom	ProteomeXchange	PXD002049	http://dx.doi.org/10.6019/PXD002049
colorectal adenocarcinoma samples	Protein extraction and digestion of tissue specimens	Sonic Dismembrator Model 100	Fisher Scientific	BCA Protein Assay	ThermoFisher Pierce, Rockford, IL	Peptide Fractionation by basic Reverse Phase Liquid Chromatography (bRPLC)	60	15	LC-MS/MS Analysis	Thermo LTQ Orbitrap Velos ion trap mass spectrometer	Thermo Fisher Scientific	400-2000	60,000	3	30	millisecond	UO	UO:0000028	0.25	AG-A01J-01A-22-A20O-27	Project PXD002049	ProteomeXchange	PXD002049	http://dx.doi.org/10.6019/PXD002049	Protein assembly	TCGA_VU_N95	ProteomeXchange	PXD002049	http://dx.doi.org/10.6019/PXD002049	Customized database construction	Variant peptide identification	TCGA_VU_N95_Custom	ProteomeXchange	PXD002049	http://dx.doi.org/10.6019/PXD002049
colorectal adenocarcinoma samples	Protein extraction and digestion of tissue specimens	Sonic Dismembrator Model 100	Fisher Scientific	BCA Protein Assay	ThermoFisher Pierce, Rockford, IL	Peptide Fractionation by basic Reverse Phase Liquid Chromatography (bRPLC)	60	15	LC-MS/MS Analysis	Thermo LTQ Orbitrap Velos ion trap mass spectrometer	Thermo Fisher Scientific	400-2000	60,000	3	30	millisecond	UO	UO:0000028	0.25	AG-A01L-01A-22-A20O-27	Project PXD002049	ProteomeXchange	PXD002049	http://dx.doi.org/10.6019/PXD002049	Protein assembly	TCGA_VU_N95	ProteomeXchange	PXD002049	http://dx.doi.org/10.6019/PXD002049	Customized database construction	Variant peptide identification	TCGA_VU_N95_Custom	ProteomeXchange	PXD002049	http://dx.doi.org/10.6019/PXD002049
colorectal adenocarcinoma samples	Protein extraction and digestion of tissue specimens	Sonic Dismembrator Model 100	Fisher Scientific	BCA Protein Assay	ThermoFisher Pierce, Rockford, IL	Peptide Fractionation by basic Reverse Phase Liquid Chromatography (bRPLC)	60	15	LC-MS/MS Analysis	Thermo LTQ Orbitrap Velos ion trap mass spectrometer	Thermo Fisher Scientific	400-2000	60,000	3	30	millisecond	UO	UO:0000028	0.25	AG-A01N-01A-23-A20O-27	Project PXD002049	ProteomeXchange	PXD002049	http://dx.doi.org/10.6019/PXD002049	Protein assembly	TCGA_VU_N95	ProteomeXchange	PXD002049	http://dx.doi.org/10.6019/PXD002049	Customized database construction	Variant peptide identification	TCGA_VU_N95_Custom	ProteomeXchange	PXD002049	http://dx.doi.org/10.6019/PXD002049
colorectal adenocarcinoma samples	Protein extraction and digestion of tissue specimens	Sonic Dismembrator Model 100	Fisher Scientific	BCA Protein Assay	ThermoFisher Pierce, Rockford, IL	Peptide Fractionation by basic Reverse Phase Liquid Chromatography (bRPLC)	60	15	LC-MS/MS Analysis	Thermo LTQ Orbitrap Velos ion trap mass spectrometer	Thermo Fisher Scientific	400-2000	60,000	3	30	millisecond	UO	UO:0000028	0.25	AG-A01W-01A-23-A20O-27	Project PXD002049	ProteomeXchange	PXD002049	http://dx.doi.org/10.6019/PXD002049	Protein assembly	TCGA_VU_N95	ProteomeXchange	PXD002049	http://dx.doi.org/10.6019/PXD002049	Customized database construction	Variant peptide identification	TCGA_VU_N95_Custom	ProteomeXchange	PXD002049	http://dx.doi.org/10.6019/PXD002049
colorectal adenocarcinoma samples	Protein extraction and digestion of tissue specimens	Sonic Dismembrator Model 100	Fisher Scientific	BCA Protein Assay	ThermoFisher Pierce, Rockford, IL	Peptide Fractionation by basic Reverse Phase Liquid Chromatography (bRPLC)	60	15	LC-MS/MS Analysis	Thermo LTQ Orbitrap Velos ion trap mass spectrometer	Thermo Fisher Scientific	400-2000	60,000	3	30	millisecond	UO	UO:0000028	0.25	AG-A01Y-01A-43-A20O-27	Project PXD002050	ProteomeXchange	PXD002050	http://dx.doi.org/10.6019/PXD002050	Protein assembly	TCGA_VU_N95	ProteomeXchange	PXD002050	http://dx.doi.org/10.6019/PXD002050	Customized database construction	Variant peptide identification	TCGA_VU_N95_Custom	ProteomeXchange	PXD002050	http://dx.doi.org/10.6019/PXD002050
colorectal adenocarcinoma samples	Protein extraction and digestion of tissue specimens	Sonic Dismembrator Model 100	Fisher Scientific	BCA Protein Assay	ThermoFisher Pierce, Rockford, IL	Peptide Fractionation by basic Reverse Phase Liquid Chromatography (bRPLC)	60	15	LC-MS/MS Analysis	Thermo LTQ Orbitrap Velos ion trap mass spectrometer	Thermo Fisher Scientific	400-2000	60,000	3	30	millisecond	UO	UO:0000028	0.25	AG-A020-01A-23-A20O-27	Project PXD002050	ProteomeXchange	PXD002050	http://dx.doi.org/10.6019/PXD002050	Protein assembly	TCGA_VU_N95	ProteomeXchange	PXD002050	http://dx.doi.org/10.6019/PXD002050	Customized database construction	Variant peptide identification	TCGA_VU_N95_Custom	ProteomeXchange	PXD002050	http://dx.doi.org/10.6019/PXD002050
colorectal adenocarcinoma samples	Protein extraction and digestion of tissue specimens	Sonic Dismembrator Model 100	Fisher Scientific	BCA Protein Assay	ThermoFisher Pierce, Rockford, IL	Peptide Fractionation by basic Reverse Phase Liquid Chromatography (bRPLC)	60	15	LC-MS/MS Analysis	Thermo LTQ Orbitrap Velos ion trap mass spectrometer	Thermo Fisher Scientific	400-2000	60,000	3	30	millisecond	UO	UO:0000028	0.25	AG-A026-01A-71-A20O-27	Project PXD002050	ProteomeXchange	PXD002050	http://dx.doi.org/10.6019/PXD002050	Protein assembly	TCGA_VU_N95	ProteomeXchange	PXD002050	http://dx.doi.org/10.6019/PXD002050	Customized database construction	Variant peptide identification	TCGA_VU_N95_Custom	ProteomeXchange	PXD002050	http://dx.doi.org/10.6019/PXD002050
colorectal adenocarcinoma samples	Protein extraction and digestion of tissue specimens	Sonic Dismembrator Model 100	Fisher Scientific	BCA Protein Assay	ThermoFisher Pierce, Rockford, IL	Peptide Fractionation by basic Reverse Phase Liquid Chromatography (bRPLC)	60	15	LC-MS/MS Analysis	Thermo LTQ Orbitrap Velos ion trap mass spectrometer	Thermo Fisher Scientific	400-2000	60,000	3	30	millisecond	UO	UO:0000028	0.25	AG-A02N-01A-31-A20O-27	Project PXD002050	ProteomeXchange	PXD002050	http://dx.doi.org/10.6019/PXD002050	Protein assembly	TCGA_VU_N95	ProteomeXchange	PXD002050	http://dx.doi.org/10.6019/PXD002050	Customized database construction	Variant peptide identification	TCGA_VU_N95_Custom	ProteomeXchange	PXD002050	http://dx.doi.org/10.6019/PXD002050
colorectal adenocarcinoma samples	Protein extraction and digestion of tissue specimens	Sonic Dismembrator Model 100	Fisher Scientific	BCA Protein Assay	ThermoFisher Pierce, Rockford, IL	Peptide Fractionation by basic Reverse Phase Liquid Chromatography (bRPLC)	60	15	LC-MS/MS Analysis	Thermo LTQ Orbitrap Velos ion trap mass spectrometer	Thermo Fisher Scientific	400-2000	60,000	3	30	millisecond	UO	UO:0000028	0.25	AG-A02X-01A-32-A20O-27	Project PXD002050	ProteomeXchange	PXD002050	http://dx.doi.org/10.6019/PXD002050	Protein assembly	TCGA_VU_N95	ProteomeXchange	PXD002050	http://dx.doi.org/10.6019/PXD002050	Customized database construction	Variant peptide identification	TCGA_VU_N95_Custom	ProteomeXchange	PXD002050	http://dx.doi.org/10.6019/PXD002050
colorectal adenocarcinoma samples	Protein extraction and digestion of tissue specimens	Sonic Dismembrator Model 100	Fisher Scientific	BCA Protein Assay	ThermoFisher Pierce, Rockford, IL	Peptide Fractionation by basic Reverse Phase Liquid Chromatography (bRPLC)	60	15	LC-MS/MS Analysis	Thermo LTQ Orbitrap Velos ion trap mass spectrometer	Thermo Fisher Scientific	400-2000	60,000	3	30	millisecond	UO	UO:0000028	0.25	AG-A032-01A-31-A20O-27	Project PXD002050	ProteomeXchange	PXD002050	http://dx.doi.org/10.6019/PXD002050	Protein assembly	TCGA_VU_N95	ProteomeXchange	PXD002050	http://dx.doi.org/10.6019/PXD002050	Customized database construction	Variant peptide identification	TCGA_VU_N95_Custom	ProteomeXchange	PXD002050	http://dx.doi.org/10.6019/PXD002050
colorectal adenocarcinoma samples	Protein extraction and digestion of tissue specimens	Sonic Dismembrator Model 100	Fisher Scientific	BCA Protein Assay	ThermoFisher Pierce, Rockford, IL	Peptide Fractionation by basic Reverse Phase Liquid Chromatography (bRPLC)	60	15	LC-MS/MS Analysis	Thermo LTQ Orbitrap Velos ion trap mass spectrometer	Thermo Fisher Scientific	400-2000	60,000	3	30	millisecond	UO	UO:0000028	0.25	AG-A036-01A-22-A20O-27	Project PXD002050	ProteomeXchange	PXD002050	http://dx.doi.org/10.6019/PXD002050	Protein assembly	TCGA_VU_N95	ProteomeXchange	PXD002050	http://dx.doi.org/10.6019/PXD002050	Customized database construction	Variant peptide identification	TCGA_VU_N95_Custom	ProteomeXchange	PXD002050	http://dx.doi.org/10.6019/PXD002050
normal colon epithelium samples	Protein extraction and digestion of tissue specimens	Sonic Dismembrator Model 100	Fisher Scientific	BCA Protein Assay	ThermoFisher Pierce, Rockford, IL	Peptide Fractionation by basic Reverse Phase Liquid Chromatography (bRPLC)	60	15	LC-MS/MS Analysis	Thermo LTQ Orbitrap Velos ion trap mass spectrometer	Thermo Fisher Scientific	400-2000	60,000	3	30	millisecond	UO	UO:0000028	0.25	JX0008A	Project PXD001991	ProteomeXchange	PXD001991	http://dx.doi.org/10.6019/PXD001991	Protein assembly	TCGA_VU_N95-Normal_VU_N60	ProteomeXchange	PXD001991	http://dx.doi.org/10.6019/PXD001991
normal colon epithelium samples	Protein extraction and digestion of tissue specimens	Sonic Dismembrator Model 100	Fisher Scientific	BCA Protein Assay	ThermoFisher Pierce, Rockford, IL	Peptide Fractionation by basic Reverse Phase Liquid Chromatography (bRPLC)	60	15	LC-MS/MS Analysis	Thermo LTQ Orbitrap Velos ion trap mass spectrometer	Thermo Fisher Scientific	400-2000	60,000	3	30	millisecond	UO	UO:0000028	0.25	JX0008D	Project PXD001991	ProteomeXchange	PXD001991	http://dx.doi.org/10.6019/PXD001991	Protein assembly	TCGA_VU_N95-Normal_VU_N60	ProteomeXchange	PXD001991	http://dx.doi.org/10.6019/PXD001991
normal colon epithelium samples	Protein extraction and digestion of tissue specimens	Sonic Dismembrator Model 100	Fisher Scientific	BCA Protein Assay	ThermoFisher Pierce, Rockford, IL	Peptide Fractionation by basic Reverse Phase Liquid Chromatography (bRPLC)	60	15	LC-MS/MS Analysis	Thermo LTQ Orbitrap Velos ion trap mass spectrometer	Thermo Fisher Scientific	400-2000	60,000	3	30	millisecond	UO	UO:0000028	0.25	JX0025A	Project PXD001991	ProteomeXchange	PXD001991	http://dx.doi.org/10.6019/PXD001991	Protein assembly	TCGA_VU_N95-Normal_VU_N60	ProteomeXchange	PXD001991	http://dx.doi.org/10.6019/PXD001991
normal colon epithelium samples	Protein extraction and digestion of tissue specimens	Sonic Dismembrator Model 100	Fisher Scientific	BCA Protein Assay	ThermoFisher Pierce, Rockford, IL	Peptide Fractionation by basic Reverse Phase Liquid Chromatography (bRPLC)	60	15	LC-MS/MS Analysis	Thermo LTQ Orbitrap Velos ion trap mass spectrometer	Thermo Fisher Scientific	400-2000	60,000	3	30	millisecond	UO	UO:0000028	0.25	JX0025D	Project PXD001991	ProteomeXchange	PXD001991	http://dx.doi.org/10.6019/PXD001991	Protein assembly	TCGA_VU_N95-Normal_VU_N60	ProteomeXchange	PXD001991	http://dx.doi.org/10.6019/PXD001991
normal colon epithelium samples	Protein extraction and digestion of tissue specimens	Sonic Dismembrator Model 100	Fisher Scientific	BCA Protein Assay	ThermoFisher Pierce, Rockford, IL	Peptide Fractionation by basic Reverse Phase Liquid Chromatography (bRPLC)	60	15	LC-MS/MS Analysis	Thermo LTQ Orbitrap Velos ion trap mass spectrometer	Thermo Fisher Scientific	400-2000	60,000	3	30	millisecond	UO	UO:0000028	0.25	JX0030A	Project PXD001991	ProteomeXchange	PXD001991	http://dx.doi.org/10.6019/PXD001991	Protein assembly	TCGA_VU_N95-Normal_VU_N60	ProteomeXchange	PXD001991	http://dx.doi.org/10.6019/PXD001991
normal colon epithelium samples	Protein extraction and digestion of tissue specimens	Sonic Dismembrator Model 100	Fisher Scientific	BCA Protein Assay	ThermoFisher Pierce, Rockford, IL	Peptide Fractionation by basic Reverse Phase Liquid Chromatography (bRPLC)	60	15	LC-MS/MS Analysis	Thermo LTQ Orbitrap Velos ion trap mass spectrometer	Thermo Fisher Scientific	400-2000	60,000	3	30	millisecond	UO	UO:0000028	0.25	JX0030D	Project PXD001991	ProteomeXchange	PXD001991	http://dx.doi.org/10.6019/PXD001991	Protein assembly	TCGA_VU_N95-Normal_VU_N60	ProteomeXchange	PXD001991	http://dx.doi.org/10.6019/PXD001991
normal colon epithelium samples	Protein extraction and digestion of tissue specimens	Sonic Dismembrator Model 100	Fisher Scientific	BCA Protein Assay	ThermoFisher Pierce, Rockford, IL	Peptide Fractionation by basic Reverse Phase Liquid Chromatography (bRPLC)	60	15	LC-MS/MS Analysis	Thermo LTQ Orbitrap Velos ion trap mass spectrometer	Thermo Fisher Scientific	400-2000	60,000	3	30	millisecond	UO	UO:0000028	0.25	JX0041A	Project PXD001991	ProteomeXchange	PXD001991	http://dx.doi.org/10.6019/PXD001991	Protein assembly	TCGA_VU_N95-Normal_VU_N60	ProteomeXchange	PXD001991	http://dx.doi.org/10.6019/PXD001991
normal colon epithelium samples	Protein extraction and digestion of tissue specimens	Sonic Dismembrator Model 100	Fisher Scientific	BCA Protein Assay	ThermoFisher Pierce, Rockford, IL	Peptide Fractionation by basic Reverse Phase Liquid Chromatography (bRPLC)	60	15	LC-MS/MS Analysis	Thermo LTQ Orbitrap Velos ion trap mass spectrometer	Thermo Fisher Scientific	400-2000	60,000	3	30	millisecond	UO	UO:0000028	0.25	JX0041D	Project PXD001991	ProteomeXchange	PXD001991	http://dx.doi.org/10.6019/PXD001991	Protein assembly	TCGA_VU_N95-Normal_VU_N60	ProteomeXchange	PXD001991	http://dx.doi.org/10.6019/PXD001991
normal colon epithelium samples	Protein extraction and digestion of tissue specimens	Sonic Dismembrator Model 100	Fisher Scientific	BCA Protein Assay	ThermoFisher Pierce, Rockford, IL	Peptide Fractionation by basic Reverse Phase Liquid Chromatography (bRPLC)	60	15	LC-MS/MS Analysis	Thermo LTQ Orbitrap Velos ion trap mass spectrometer	Thermo Fisher Scientific	400-2000	60,000	3	30	millisecond	UO	UO:0000028	0.25	JX0052A	Project PXD001991	ProteomeXchange	PXD001991	http://dx.doi.org/10.6019/PXD001991	Protein assembly	TCGA_VU_N95-Normal_VU_N60	ProteomeXchange	PXD001991	http://dx.doi.org/10.6019/PXD001991
normal colon epithelium samples	Protein extraction and digestion of tissue specimens	Sonic Dismembrator Model 100	Fisher Scientific	BCA Protein Assay	ThermoFisher Pierce, Rockford, IL	Peptide Fractionation by basic Reverse Phase Liquid Chromatography (bRPLC)	60	15	LC-MS/MS Analysis	Thermo LTQ Orbitrap Velos ion trap mass spectrometer	Thermo Fisher Scientific	400-2000	60,000	3	30	millisecond	UO	UO:0000028	0.25	JX0052D	Project PXD001991	ProteomeXchange	PXD001991	http://dx.doi.org/10.6019/PXD001991	Protein assembly	TCGA_VU_N95-Normal_VU_N60	ProteomeXchange	PXD001991	http://dx.doi.org/10.6019/PXD001991
normal colon epithelium samples	Protein extraction and digestion of tissue specimens	Sonic Dismembrator Model 100	Fisher Scientific	BCA Protein Assay	ThermoFisher Pierce, Rockford, IL	Peptide Fractionation by basic Reverse Phase Liquid Chromatography (bRPLC)	60	15	LC-MS/MS Analysis	Thermo LTQ Orbitrap Velos ion trap mass spectrometer	Thermo Fisher Scientific	400-2000	60,000	3	30	millisecond	UO	UO:0000028	0.25	JX0062A	Project PXD001991	ProteomeXchange	PXD001991	http://dx.doi.org/10.6019/PXD001991	Protein assembly	TCGA_VU_N95-Normal_VU_N60	ProteomeXchange	PXD001991	http://dx.doi.org/10.6019/PXD001991
normal colon epithelium samples	Protein extraction and digestion of tissue specimens	Sonic Dismembrator Model 100	Fisher Scientific	BCA Protein Assay	ThermoFisher Pierce, Rockford, IL	Peptide Fractionation by basic Reverse Phase Liquid Chromatography (bRPLC)	60	15	LC-MS/MS Analysis	Thermo LTQ Orbitrap Velos ion trap mass spectrometer	Thermo Fisher Scientific	400-2000	60,000	3	30	millisecond	UO	UO:0000028	0.25	JX0062D	Project PXD001991	ProteomeXchange	PXD001991	http://dx.doi.org/10.6019/PXD001991	Protein assembly	TCGA_VU_N95-Normal_VU_N60	ProteomeXchange	PXD001991	http://dx.doi.org/10.6019/PXD001991
normal colon epithelium samples	Protein extraction and digestion of tissue specimens	Sonic Dismembrator Model 100	Fisher Scientific	BCA Protein Assay	ThermoFisher Pierce, Rockford, IL	Peptide Fractionation by basic Reverse Phase Liquid Chromatography (bRPLC)	60	15	LC-MS/MS Analysis	Thermo LTQ Orbitrap Velos ion trap mass spectrometer	Thermo Fisher Scientific	400-2000	60,000	3	30	millisecond	UO	UO:0000028	0.25	JX0076A	Project PXD001991	ProteomeXchange	PXD001991	http://dx.doi.org/10.6019/PXD001991	Protein assembly	TCGA_VU_N95-Normal_VU_N60	ProteomeXchange	PXD001991	http://dx.doi.org/10.6019/PXD001991
normal colon epithelium samples	Protein extraction and digestion of tissue specimens	Sonic Dismembrator Model 100	Fisher Scientific	BCA Protein Assay	ThermoFisher Pierce, Rockford, IL	Peptide Fractionation by basic Reverse Phase Liquid Chromatography (bRPLC)	60	15	LC-MS/MS Analysis	Thermo LTQ Orbitrap Velos ion trap mass spectrometer	Thermo Fisher Scientific	400-2000	60,000	3	30	millisecond	UO	UO:0000028	0.25	JX0076D	Project PXD001991	ProteomeXchange	PXD001991	http://dx.doi.org/10.6019/PXD001991	Protein assembly	TCGA_VU_N95-Normal_VU_N60	ProteomeXchange	PXD001991	http://dx.doi.org/10.6019/PXD001991
normal colon epithelium samples	Protein extraction and digestion of tissue specimens	Sonic Dismembrator Model 100	Fisher Scientific	BCA Protein Assay	ThermoFisher Pierce, Rockford, IL	Peptide Fractionation by basic Reverse Phase Liquid Chromatography (bRPLC)	60	15	LC-MS/MS Analysis	Thermo LTQ Orbitrap Velos ion trap mass spectrometer	Thermo Fisher Scientific	400-2000	60,000	3	30	millisecond	UO	UO:0000028	0.25	JX0079A	Project PXD001991	ProteomeXchange	PXD001991	http://dx.doi.org/10.6019/PXD001991	Protein assembly	TCGA_VU_N95-Normal_VU_N60	ProteomeXchange	PXD001991	http://dx.doi.org/10.6019/PXD001991
normal colon epithelium samples	Protein extraction and digestion of tissue specimens	Sonic Dismembrator Model 100	Fisher Scientific	BCA Protein Assay	ThermoFisher Pierce, Rockford, IL	Peptide Fractionation by basic Reverse Phase Liquid Chromatography (bRPLC)	60	15	LC-MS/MS Analysis	Thermo LTQ Orbitrap Velos ion trap mass spectrometer	Thermo Fisher Scientific	400-2000	60,000	3	30	millisecond	UO	UO:0000028	0.25	JX0079D	Project PXD001991	ProteomeXchange	PXD001991	http://dx.doi.org/10.6019/PXD001991	Protein assembly	TCGA_VU_N95-Normal_VU_N60	ProteomeXchange	PXD001991	http://dx.doi.org/10.6019/PXD001991
normal colon epithelium samples	Protein extraction and digestion of tissue specimens	Sonic Dismembrator Model 100	Fisher Scientific	BCA Protein Assay	ThermoFisher Pierce, Rockford, IL	Peptide Fractionation by basic Reverse Phase Liquid Chromatography (bRPLC)	60	15	LC-MS/MS Analysis	Thermo LTQ Orbitrap Velos ion trap mass spectrometer	Thermo Fisher Scientific	400-2000	60,000	3	30	millisecond	UO	UO:0000028	0.25	JX0088A	Project PXD001991	ProteomeXchange	PXD001991	http://dx.doi.org/10.6019/PXD001991	Protein assembly	TCGA_VU_N95-Normal_VU_N60	ProteomeXchange	PXD001991	http://dx.doi.org/10.6019/PXD001991
normal colon epithelium samples	Protein extraction and digestion of tissue specimens	Sonic Dismembrator Model 100	Fisher Scientific	BCA Protein Assay	ThermoFisher Pierce, Rockford, IL	Peptide Fractionation by basic Reverse Phase Liquid Chromatography (bRPLC)	60	15	LC-MS/MS Analysis	Thermo LTQ Orbitrap Velos ion trap mass spectrometer	Thermo Fisher Scientific	400-2000	60,000	3	30	millisecond	UO	UO:0000028	0.25	JX0088D	Project PXD001991	ProteomeXchange	PXD001991	http://dx.doi.org/10.6019/PXD001991	Protein assembly	TCGA_VU_N95-Normal_VU_N60	ProteomeXchange	PXD001991	http://dx.doi.org/10.6019/PXD001991
normal colon epithelium samples	Protein extraction and digestion of tissue specimens	Sonic Dismembrator Model 100	Fisher Scientific	BCA Protein Assay	ThermoFisher Pierce, Rockford, IL	Peptide Fractionation by basic Reverse Phase Liquid Chromatography (bRPLC)	60	15	LC-MS/MS Analysis	Thermo LTQ Orbitrap Velos ion trap mass spectrometer	Thermo Fisher Scientific	400-2000	60,000	3	30	millisecond	UO	UO:0000028	0.25	JX0093A	Project PXD001991	ProteomeXchange	PXD001991	http://dx.doi.org/10.6019/PXD001991	Protein assembly	TCGA_VU_N95-Normal_VU_N60	ProteomeXchange	PXD001991	http://dx.doi.org/10.6019/PXD001991
normal colon epithelium samples	Protein extraction and digestion of tissue specimens	Sonic Dismembrator Model 100	Fisher Scientific	BCA Protein Assay	ThermoFisher Pierce, Rockford, IL	Peptide Fractionation by basic Reverse Phase Liquid Chromatography (bRPLC)	60	15	LC-MS/MS Analysis	Thermo LTQ Orbitrap Velos ion trap mass spectrometer	Thermo Fisher Scientific	400-2000	60,000	3	30	millisecond	UO	UO:0000028	0.25	JX0093D	Project PXD001991	ProteomeXchange	PXD001991	http://dx.doi.org/10.6019/PXD001991	Protein assembly	TCGA_VU_N95-Normal_VU_N60	ProteomeXchange	PXD001991	http://dx.doi.org/10.6019/PXD001991
normal colon epithelium samples	Protein extraction and digestion of tissue specimens	Sonic Dismembrator Model 100	Fisher Scientific	BCA Protein Assay	ThermoFisher Pierce, Rockford, IL	Peptide Fractionation by basic Reverse Phase Liquid Chromatography (bRPLC)	60	15	LC-MS/MS Analysis	Thermo LTQ Orbitrap Velos ion trap mass spectrometer	Thermo Fisher Scientific	400-2000	60,000	3	30	millisecond	UO	UO:0000028	0.25	JX0102A	Project PXD001991	ProteomeXchange	PXD001991	http://dx.doi.org/10.6019/PXD001991	Protein assembly	TCGA_VU_N95-Normal_VU_N60	ProteomeXchange	PXD001991	http://dx.doi.org/10.6019/PXD001991
normal colon epithelium samples	Protein extraction and digestion of tissue specimens	Sonic Dismembrator Model 100	Fisher Scientific	BCA Protein Assay	ThermoFisher Pierce, Rockford, IL	Peptide Fractionation by basic Reverse Phase Liquid Chromatography (bRPLC)	60	15	LC-MS/MS Analysis	Thermo LTQ Orbitrap Velos ion trap mass spectrometer	Thermo Fisher Scientific	400-2000	60,000	3	30	millisecond	UO	UO:0000028	0.25	JX0102D	Project PXD001991	ProteomeXchange	PXD001991	http://dx.doi.org/10.6019/PXD001991	Protein assembly	TCGA_VU_N95-Normal_VU_N60	ProteomeXchange	PXD001991	http://dx.doi.org/10.6019/PXD001991
normal colon epithelium samples	Protein extraction and digestion of tissue specimens	Sonic Dismembrator Model 100	Fisher Scientific	BCA Protein Assay	ThermoFisher Pierce, Rockford, IL	Peptide Fractionation by basic Reverse Phase Liquid Chromatography (bRPLC)	60	15	LC-MS/MS Analysis	Thermo LTQ Orbitrap Velos ion trap mass spectrometer	Thermo Fisher Scientific	400-2000	60,000	3	30	millisecond	UO	UO:0000028	0.25	JX0108A	Project PXD001991	ProteomeXchange	PXD001991	http://dx.doi.org/10.6019/PXD001991	Protein assembly	TCGA_VU_N95-Normal_VU_N60	ProteomeXchange	PXD001991	http://dx.doi.org/10.6019/PXD001991
normal colon epithelium samples	Protein extraction and digestion of tissue specimens	Sonic Dismembrator Model 100	Fisher Scientific	BCA Protein Assay	ThermoFisher Pierce, Rockford, IL	Peptide Fractionation by basic Reverse Phase Liquid Chromatography (bRPLC)	60	15	LC-MS/MS Analysis	Thermo LTQ Orbitrap Velos ion trap mass spectrometer	Thermo Fisher Scientific	400-2000	60,000	3	30	millisecond	UO	UO:0000028	0.25	JX0108D	Project PXD001991	ProteomeXchange	PXD001991	http://dx.doi.org/10.6019/PXD001991	Protein assembly	TCGA_VU_N95-Normal_VU_N60	ProteomeXchange	PXD001991	http://dx.doi.org/10.6019/PXD001991
normal colon epithelium samples	Protein extraction and digestion of tissue specimens	Sonic Dismembrator Model 100	Fisher Scientific	BCA Protein Assay	ThermoFisher Pierce, Rockford, IL	Peptide Fractionation by basic Reverse Phase Liquid Chromatography (bRPLC)	60	15	LC-MS/MS Analysis	Thermo LTQ Orbitrap Velos ion trap mass spectrometer	Thermo Fisher Scientific	400-2000	60,000	3	30	millisecond	UO	UO:0000028	0.25	JX0114A	Project PXD001991	ProteomeXchange	PXD001991	http://dx.doi.org/10.6019/PXD001991	Protein assembly	TCGA_VU_N95-Normal_VU_N60	ProteomeXchange	PXD001991	http://dx.doi.org/10.6019/PXD001991
normal colon epithelium samples	Protein extraction and digestion of tissue specimens	Sonic Dismembrator Model 100	Fisher Scientific	BCA Protein Assay	ThermoFisher Pierce, Rockford, IL	Peptide Fractionation by basic Reverse Phase Liquid Chromatography (bRPLC)	60	15	LC-MS/MS Analysis	Thermo LTQ Orbitrap Velos ion trap mass spectrometer	Thermo Fisher Scientific	400-2000	60,000	3	30	millisecond	UO	UO:0000028	0.25	JX0114D	Project PXD001991	ProteomeXchange	PXD001991	http://dx.doi.org/10.6019/PXD001991	Protein assembly	TCGA_VU_N95-Normal_VU_N60	ProteomeXchange	PXD001991	http://dx.doi.org/10.6019/PXD001991
normal colon epithelium samples	Protein extraction and digestion of tissue specimens	Sonic Dismembrator Model 100	Fisher Scientific	BCA Protein Assay	ThermoFisher Pierce, Rockford, IL	Peptide Fractionation by basic Reverse Phase Liquid Chromatography (bRPLC)	60	15	LC-MS/MS Analysis	Thermo LTQ Orbitrap Velos ion trap mass spectrometer	Thermo Fisher Scientific	400-2000	60,000	3	30	millisecond	UO	UO:0000028	0.25	JX0122A	Project PXD001991	ProteomeXchange	PXD001991	http://dx.doi.org/10.6019/PXD001991	Protein assembly	TCGA_VU_N95-Normal_VU_N60	ProteomeXchange	PXD001991	http://dx.doi.org/10.6019/PXD001991
normal colon epithelium samples	Protein extraction and digestion of tissue specimens	Sonic Dismembrator Model 100	Fisher Scientific	BCA Protein Assay	ThermoFisher Pierce, Rockford, IL	Peptide Fractionation by basic Reverse Phase Liquid Chromatography (bRPLC)	60	15	LC-MS/MS Analysis	Thermo LTQ Orbitrap Velos ion trap mass spectrometer	Thermo Fisher Scientific	400-2000	60,000	3	30	millisecond	UO	UO:0000028	0.25	JX0122D	Project PXD001991	ProteomeXchange	PXD001991	http://dx.doi.org/10.6019/PXD001991	Protein assembly	TCGA_VU_N95-Normal_VU_N60	ProteomeXchange	PXD001991	http://dx.doi.org/10.6019/PXD001991
normal colon epithelium samples	Protein extraction and digestion of tissue specimens	Sonic Dismembrator Model 100	Fisher Scientific	BCA Protein Assay	ThermoFisher Pierce, Rockford, IL	Peptide Fractionation by basic Reverse Phase Liquid Chromatography (bRPLC)	60	15	LC-MS/MS Analysis	Thermo LTQ Orbitrap Velos ion trap mass spectrometer	Thermo Fisher Scientific	400-2000	60,000	3	30	millisecond	UO	UO:0000028	0.25	JX0128A	Project PXD001991	ProteomeXchange	PXD001991	http://dx.doi.org/10.6019/PXD001991	Protein assembly	TCGA_VU_N95-Normal_VU_N60	ProteomeXchange	PXD001991	http://dx.doi.org/10.6019/PXD001991
normal colon epithelium samples	Protein extraction and digestion of tissue specimens	Sonic Dismembrator Model 100	Fisher Scientific	BCA Protein Assay	ThermoFisher Pierce, Rockford, IL	Peptide Fractionation by basic Reverse Phase Liquid Chromatography (bRPLC)	60	15	LC-MS/MS Analysis	Thermo LTQ Orbitrap Velos ion trap mass spectrometer	Thermo Fisher Scientific	400-2000	60,000	3	30	millisecond	UO	UO:0000028	0.25	JX0128D	Project PXD001991	ProteomeXchange	PXD001991	http://dx.doi.org/10.6019/PXD001991	Protein assembly	TCGA_VU_N95-Normal_VU_N60	ProteomeXchange	PXD001991	http://dx.doi.org/10.6019/PXD001991
normal colon epithelium samples	Protein extraction and digestion of tissue specimens	Sonic Dismembrator Model 100	Fisher Scientific	BCA Protein Assay	ThermoFisher Pierce, Rockford, IL	Peptide Fractionation by basic Reverse Phase Liquid Chromatography (bRPLC)	60	15	LC-MS/MS Analysis	Thermo LTQ Orbitrap Velos ion trap mass spectrometer	Thermo Fisher Scientific	400-2000	60,000	3	30	millisecond	UO	UO:0000028	0.25	JX0135A	Project PXD001991	ProteomeXchange	PXD001991	http://dx.doi.org/10.6019/PXD001991	Protein assembly	TCGA_VU_N95-Normal_VU_N60	ProteomeXchange	PXD001991	http://dx.doi.org/10.6019/PXD001991
normal colon epithelium samples	Protein extraction and digestion of tissue specimens	Sonic Dismembrator Model 100	Fisher Scientific	BCA Protein Assay	ThermoFisher Pierce, Rockford, IL	Peptide Fractionation by basic Reverse Phase Liquid Chromatography (bRPLC)	60	15	LC-MS/MS Analysis	Thermo LTQ Orbitrap Velos ion trap mass spectrometer	Thermo Fisher Scientific	400-2000	60,000	3	30	millisecond	UO	UO:0000028	0.25	JX0135D	Project PXD001991	ProteomeXchange	PXD001991	http://dx.doi.org/10.6019/PXD001991	Protein assembly	TCGA_VU_N95-Normal_VU_N60	ProteomeXchange	PXD001991	http://dx.doi.org/10.6019/PXD001991
normal colon epithelium samples	Protein extraction and digestion of tissue specimens	Sonic Dismembrator Model 100	Fisher Scientific	BCA Protein Assay	ThermoFisher Pierce, Rockford, IL	Peptide Fractionation by basic Reverse Phase Liquid Chromatography (bRPLC)	60	15	LC-MS/MS Analysis	Thermo LTQ Orbitrap Velos ion trap mass spectrometer	Thermo Fisher Scientific	400-2000	60,000	3	30	millisecond	UO	UO:0000028	0.25	JX0141A	Project PXD001991	ProteomeXchange	PXD001991	http://dx.doi.org/10.6019/PXD001991	Protein assembly	TCGA_VU_N95-Normal_VU_N60	ProteomeXchange	PXD001991	http://dx.doi.org/10.6019/PXD001991
normal colon epithelium samples	Protein extraction and digestion of tissue specimens	Sonic Dismembrator Model 100	Fisher Scientific	BCA Protein Assay	ThermoFisher Pierce, Rockford, IL	Peptide Fractionation by basic Reverse Phase Liquid Chromatography (bRPLC)	60	15	LC-MS/MS Analysis	Thermo LTQ Orbitrap Velos ion trap mass spectrometer	Thermo Fisher Scientific	400-2000	60,000	3	30	millisecond	UO	UO:0000028	0.25	JX0141D	Project PXD001991	ProteomeXchange	PXD001991	http://dx.doi.org/10.6019/PXD001991	Protein assembly	TCGA_VU_N95-Normal_VU_N60	ProteomeXchange	PXD001991	http://dx.doi.org/10.6019/PXD001991
normal colon epithelium samples	Protein extraction and digestion of tissue specimens	Sonic Dismembrator Model 100	Fisher Scientific	BCA Protein Assay	ThermoFisher Pierce, Rockford, IL	Peptide Fractionation by basic Reverse Phase Liquid Chromatography (bRPLC)	60	15	LC-MS/MS Analysis	Thermo LTQ Orbitrap Velos ion trap mass spectrometer	Thermo Fisher Scientific	400-2000	60,000	3	30	millisecond	UO	UO:0000028	0.25	JX0150A	Project PXD001991	ProteomeXchange	PXD001991	http://dx.doi.org/10.6019/PXD001991	Protein assembly	TCGA_VU_N95-Normal_VU_N60	ProteomeXchange	PXD001991	http://dx.doi.org/10.6019/PXD001991
normal colon epithelium samples	Protein extraction and digestion of tissue specimens	Sonic Dismembrator Model 100	Fisher Scientific	BCA Protein Assay	ThermoFisher Pierce, Rockford, IL	Peptide Fractionation by basic Reverse Phase Liquid Chromatography (bRPLC)	60	15	LC-MS/MS Analysis	Thermo LTQ Orbitrap Velos ion trap mass spectrometer	Thermo Fisher Scientific	400-2000	60,000	3	30	millisecond	UO	UO:0000028	0.25	JX0150D	Project PXD001991	ProteomeXchange	PXD001991	http://dx.doi.org/10.6019/PXD001991	Protein assembly	TCGA_VU_N95-Normal_VU_N60	ProteomeXchange	PXD001991	http://dx.doi.org/10.6019/PXD001991
normal colon epithelium samples	Protein extraction and digestion of tissue specimens	Sonic Dismembrator Model 100	Fisher Scientific	BCA Protein Assay	ThermoFisher Pierce, Rockford, IL	Peptide Fractionation by basic Reverse Phase Liquid Chromatography (bRPLC)	60	15	LC-MS/MS Analysis	Thermo LTQ Orbitrap Velos ion trap mass spectrometer	Thermo Fisher Scientific	400-2000	60,000	3	30	millisecond	UO	UO:0000028	0.25	JX0156A	Project PXD001991	ProteomeXchange	PXD001991	http://dx.doi.org/10.6019/PXD001991	Protein assembly	TCGA_VU_N95-Normal_VU_N60	ProteomeXchange	PXD001991	http://dx.doi.org/10.6019/PXD001991
normal colon epithelium samples	Protein extraction and digestion of tissue specimens	Sonic Dismembrator Model 100	Fisher Scientific	BCA Protein Assay	ThermoFisher Pierce, Rockford, IL	Peptide Fractionation by basic Reverse Phase Liquid Chromatography (bRPLC)	60	15	LC-MS/MS Analysis	Thermo LTQ Orbitrap Velos ion trap mass spectrometer	Thermo Fisher Scientific	400-2000	60,000	3	30	millisecond	UO	UO:0000028	0.25	JX0156D	Project PXD001991	ProteomeXchange	PXD001991	http://dx.doi.org/10.6019/PXD001991	Protein assembly	TCGA_VU_N95-Normal_VU_N60	ProteomeXchange	PXD001991	http://dx.doi.org/10.6019/PXD001991
normal colon epithelium samples	Protein extraction and digestion of tissue specimens	Sonic Dismembrator Model 100	Fisher Scientific	BCA Protein Assay	ThermoFisher Pierce, Rockford, IL	Peptide Fractionation by basic Reverse Phase Liquid Chromatography (bRPLC)	60	15	LC-MS/MS Analysis	Thermo LTQ Orbitrap Velos ion trap mass spectrometer	Thermo Fisher Scientific	400-2000	60,000	3	30	millisecond	UO	UO:0000028	0.25	JX0163A	Project PXD001991	ProteomeXchange	PXD001991	http://dx.doi.org/10.6019/PXD001991	Protein assembly	TCGA_VU_N95-Normal_VU_N60	ProteomeXchange	PXD001991	http://dx.doi.org/10.6019/PXD001991
normal colon epithelium samples	Protein extraction and digestion of tissue specimens	Sonic Dismembrator Model 100	Fisher Scientific	BCA Protein Assay	ThermoFisher Pierce, Rockford, IL	Peptide Fractionation by basic Reverse Phase Liquid Chromatography (bRPLC)	60	15	LC-MS/MS Analysis	Thermo LTQ Orbitrap Velos ion trap mass spectrometer	Thermo Fisher Scientific	400-2000	60,000	3	30	millisecond	UO	UO:0000028	0.25	JX0163D	Project PXD001991	ProteomeXchange	PXD001991	http://dx.doi.org/10.6019/PXD001991	Protein assembly	TCGA_VU_N95-Normal_VU_N60	ProteomeXchange	PXD001991	http://dx.doi.org/10.6019/PXD001991
normal colon epithelium samples	Protein extraction and digestion of tissue specimens	Sonic Dismembrator Model 100	Fisher Scientific	BCA Protein Assay	ThermoFisher Pierce, Rockford, IL	Peptide Fractionation by basic Reverse Phase Liquid Chromatography (bRPLC)	60	15	LC-MS/MS Analysis	Thermo LTQ Orbitrap Velos ion trap mass spectrometer	Thermo Fisher Scientific	400-2000	60,000	3	30	millisecond	UO	UO:0000028	0.25	JX0169A	Project PXD001991	ProteomeXchange	PXD001991	http://dx.doi.org/10.6019/PXD001991	Protein assembly	TCGA_VU_N95-Normal_VU_N60	ProteomeXchange	PXD001991	http://dx.doi.org/10.6019/PXD001991
normal colon epithelium samples	Protein extraction and digestion of tissue specimens	Sonic Dismembrator Model 100	Fisher Scientific	BCA Protein Assay	ThermoFisher Pierce, Rockford, IL	Peptide Fractionation by basic Reverse Phase Liquid Chromatography (bRPLC)	60	15	LC-MS/MS Analysis	Thermo LTQ Orbitrap Velos ion trap mass spectrometer	Thermo Fisher Scientific	400-2000	60,000	3	30	millisecond	UO	UO:0000028	0.25	JX0169D	Project PXD001991	ProteomeXchange	PXD001991	http://dx.doi.org/10.6019/PXD001991	Protein assembly	TCGA_VU_N95-Normal_VU_N60	ProteomeXchange	PXD001991	http://dx.doi.org/10.6019/PXD001991
normal colon epithelium samples	Protein extraction and digestion of tissue specimens	Sonic Dismembrator Model 100	Fisher Scientific	BCA Protein Assay	ThermoFisher Pierce, Rockford, IL	Peptide Fractionation by basic Reverse Phase Liquid Chromatography (bRPLC)	60	15	LC-MS/MS Analysis	Thermo LTQ Orbitrap Velos ion trap mass spectrometer	Thermo Fisher Scientific	400-2000	60,000	3	30	millisecond	UO	UO:0000028	0.25	JX0176A	Project PXD001991	ProteomeXchange	PXD001991	http://dx.doi.org/10.6019/PXD001991	Protein assembly	TCGA_VU_N95-Normal_VU_N60	ProteomeXchange	PXD001991	http://dx.doi.org/10.6019/PXD001991
normal colon epithelium samples	Protein extraction and digestion of tissue specimens	Sonic Dismembrator Model 100	Fisher Scientific	BCA Protein Assay	ThermoFisher Pierce, Rockford, IL	Peptide Fractionation by basic Reverse Phase Liquid Chromatography (bRPLC)	60	15	LC-MS/MS Analysis	Thermo LTQ Orbitrap Velos ion trap mass spectrometer	Thermo Fisher Scientific	400-2000	60,000	3	30	millisecond	UO	UO:0000028	0.25	JX0176D	Project PXD001991	ProteomeXchange	PXD001991	http://dx.doi.org/10.6019/PXD001991	Protein assembly	TCGA_VU_N95-Normal_VU_N60	ProteomeXchange	PXD001991	http://dx.doi.org/10.6019/PXD001991
normal colon epithelium samples	Protein extraction and digestion of tissue specimens	Sonic Dismembrator Model 100	Fisher Scientific	BCA Protein Assay	ThermoFisher Pierce, Rockford, IL	Peptide Fractionation by basic Reverse Phase Liquid Chromatography (bRPLC)	60	15	LC-MS/MS Analysis	Thermo LTQ Orbitrap Velos ion trap mass spectrometer	Thermo Fisher Scientific	400-2000	60,000	3	30	millisecond	UO	UO:0000028	0.25	JX0186A	Project PXD001991	ProteomeXchange	PXD001991	http://dx.doi.org/10.6019/PXD001991	Protein assembly	TCGA_VU_N95-Normal_VU_N60	ProteomeXchange	PXD001991	http://dx.doi.org/10.6019/PXD001991
normal colon epithelium samples	Protein extraction and digestion of tissue specimens	Sonic Dismembrator Model 100	Fisher Scientific	BCA Protein Assay	ThermoFisher Pierce, Rockford, IL	Peptide Fractionation by basic Reverse Phase Liquid Chromatography (bRPLC)	60	15	LC-MS/MS Analysis	Thermo LTQ Orbitrap Velos ion trap mass spectrometer	Thermo Fisher Scientific	400-2000	60,000	3	30	millisecond	UO	UO:0000028	0.25	JX0186D	Project PXD001991	ProteomeXchange	PXD001991	http://dx.doi.org/10.6019/PXD001991	Protein assembly	TCGA_VU_N95-Normal_VU_N60	ProteomeXchange	PXD001991	http://dx.doi.org/10.6019/PXD001991
normal colon epithelium samples	Protein extraction and digestion of tissue specimens	Sonic Dismembrator Model 100	Fisher Scientific	BCA Protein Assay	ThermoFisher Pierce, Rockford, IL	Peptide Fractionation by basic Reverse Phase Liquid Chromatography (bRPLC)	60	15	LC-MS/MS Analysis	Thermo LTQ Orbitrap Velos ion trap mass spectrometer	Thermo Fisher Scientific	400-2000	60,000	3	30	millisecond	UO	UO:0000028	0.25	JX0193A	Project PXD001991	ProteomeXchange	PXD001991	http://dx.doi.org/10.6019/PXD001991	Protein assembly	TCGA_VU_N95-Normal_VU_N60	ProteomeXchange	PXD001991	http://dx.doi.org/10.6019/PXD001991
normal colon epithelium samples	Protein extraction and digestion of tissue specimens	Sonic Dismembrator Model 100	Fisher Scientific	BCA Protein Assay	ThermoFisher Pierce, Rockford, IL	Peptide Fractionation by basic Reverse Phase Liquid Chromatography (bRPLC)	60	15	LC-MS/MS Analysis	Thermo LTQ Orbitrap Velos ion trap mass spectrometer	Thermo Fisher Scientific	400-2000	60,000	3	30	millisecond	UO	UO:0000028	0.25	JX0193D	Project PXD001991	ProteomeXchange	PXD001991	http://dx.doi.org/10.6019/PXD001991	Protein assembly	TCGA_VU_N95-Normal_VU_N60	ProteomeXchange	PXD001991	http://dx.doi.org/10.6019/PXD001991
normal colon epithelium samples	Protein extraction and digestion of tissue specimens	Sonic Dismembrator Model 100	Fisher Scientific	BCA Protein Assay	ThermoFisher Pierce, Rockford, IL	Peptide Fractionation by basic Reverse Phase Liquid Chromatography (bRPLC)	60	15	LC-MS/MS Analysis	Thermo LTQ Orbitrap Velos ion trap mass spectrometer	Thermo Fisher Scientific	400-2000	60,000	3	30	millisecond	UO	UO:0000028	0.25	JX0201A	Project PXD001991	ProteomeXchange	PXD001991	http://dx.doi.org/10.6019/PXD001991	Protein assembly	TCGA_VU_N95-Normal_VU_N60	ProteomeXchange	PXD001991	http://dx.doi.org/10.6019/PXD001991
normal colon epithelium samples	Protein extraction and digestion of tissue specimens	Sonic Dismembrator Model 100	Fisher Scientific	BCA Protein Assay	ThermoFisher Pierce, Rockford, IL	Peptide Fractionation by basic Reverse Phase Liquid Chromatography (bRPLC)	60	15	LC-MS/MS Analysis	Thermo LTQ Orbitrap Velos ion trap mass spectrometer	Thermo Fisher Scientific	400-2000	60,000	3	30	millisecond	UO	UO:0000028	0.25	JX0201D	Project PXD001991	ProteomeXchange	PXD001991	http://dx.doi.org/10.6019/PXD001991	Protein assembly	TCGA_VU_N95-Normal_VU_N60	ProteomeXchange	PXD001991	http://dx.doi.org/10.6019/PXD001991
normal colon epithelium samples	Protein extraction and digestion of tissue specimens	Sonic Dismembrator Model 100	Fisher Scientific	BCA Protein Assay	ThermoFisher Pierce, Rockford, IL	Peptide Fractionation by basic Reverse Phase Liquid Chromatography (bRPLC)	60	15	LC-MS/MS Analysis	Thermo LTQ Orbitrap Velos ion trap mass spectrometer	Thermo Fisher Scientific	400-2000	60,000	3	30	millisecond	UO	UO:0000028	0.25	JX0211A	Project PXD001991	ProteomeXchange	PXD001991	http://dx.doi.org/10.6019/PXD001991	Protein assembly	TCGA_VU_N95-Normal_VU_N60	ProteomeXchange	PXD001991	http://dx.doi.org/10.6019/PXD001991
normal colon epithelium samples	Protein extraction and digestion of tissue specimens	Sonic Dismembrator Model 100	Fisher Scientific	BCA Protein Assay	ThermoFisher Pierce, Rockford, IL	Peptide Fractionation by basic Reverse Phase Liquid Chromatography (bRPLC)	60	15	LC-MS/MS Analysis	Thermo LTQ Orbitrap Velos ion trap mass spectrometer	Thermo Fisher Scientific	400-2000	60,000	3	30	millisecond	UO	UO:0000028	0.25	JX0211D	Project PXD001991	ProteomeXchange	PXD001991	http://dx.doi.org/10.6019/PXD001991	Protein assembly	TCGA_VU_N95-Normal_VU_N60	ProteomeXchange	PXD001991	http://dx.doi.org/10.6019/PXD001991
normal colon epithelium samples	Protein extraction and digestion of tissue specimens	Sonic Dismembrator Model 100	Fisher Scientific	BCA Protein Assay	ThermoFisher Pierce, Rockford, IL	Peptide Fractionation by basic Reverse Phase Liquid Chromatography (bRPLC)	60	15	LC-MS/MS Analysis	Thermo LTQ Orbitrap Velos ion trap mass spectrometer	Thermo Fisher Scientific	400-2000	60,000	3	30	millisecond	UO	UO:0000028	0.25	JX0223A	Project PXD001991	ProteomeXchange	PXD001991	http://dx.doi.org/10.6019/PXD001991	Protein assembly	TCGA_VU_N95-Normal_VU_N60	ProteomeXchange	PXD001991	http://dx.doi.org/10.6019/PXD001991
normal colon epithelium samples	Protein extraction and digestion of tissue specimens	Sonic Dismembrator Model 100	Fisher Scientific	BCA Protein Assay	ThermoFisher Pierce, Rockford, IL	Peptide Fractionation by basic Reverse Phase Liquid Chromatography (bRPLC)	60	15	LC-MS/MS Analysis	Thermo LTQ Orbitrap Velos ion trap mass spectrometer	Thermo Fisher Scientific	400-2000	60,000	3	30	millisecond	UO	UO:0000028	0.25	JX0223D	Project PXD001991	ProteomeXchange	PXD001991	http://dx.doi.org/10.6019/PXD001991	Protein assembly	TCGA_VU_N95-Normal_VU_N60	ProteomeXchange	PXD001991	http://dx.doi.org/10.6019/PXD001991
normal colon epithelium samples	Protein extraction and digestion of tissue specimens	Sonic Dismembrator Model 100	Fisher Scientific	BCA Protein Assay	ThermoFisher Pierce, Rockford, IL	Peptide Fractionation by basic Reverse Phase Liquid Chromatography (bRPLC)	60	15	LC-MS/MS Analysis	Thermo LTQ Orbitrap Velos ion trap mass spectrometer	Thermo Fisher Scientific	400-2000	60,000	3	30	millisecond	UO	UO:0000028	0.25	JX0230A	Project PXD001991	ProteomeXchange	PXD001991	http://dx.doi.org/10.6019/PXD001991	Protein assembly	TCGA_VU_N95-Normal_VU_N60	ProteomeXchange	PXD001991	http://dx.doi.org/10.6019/PXD001991
normal colon epithelium samples	Protein extraction and digestion of tissue specimens	Sonic Dismembrator Model 100	Fisher Scientific	BCA Protein Assay	ThermoFisher Pierce, Rockford, IL	Peptide Fractionation by basic Reverse Phase Liquid Chromatography (bRPLC)	60	15	LC-MS/MS Analysis	Thermo LTQ Orbitrap Velos ion trap mass spectrometer	Thermo Fisher Scientific	400-2000	60,000	3	30	millisecond	UO	UO:0000028	0.25	JX0230D	Project PXD001991	ProteomeXchange	PXD001991	http://dx.doi.org/10.6019/PXD001991	Protein assembly	TCGA_VU_N95-Normal_VU_N60	ProteomeXchange	PXD001991	http://dx.doi.org/10.6019/PXD001991
normal colon epithelium samples	Protein extraction and digestion of tissue specimens	Sonic Dismembrator Model 100	Fisher Scientific	BCA Protein Assay	ThermoFisher Pierce, Rockford, IL	Peptide Fractionation by basic Reverse Phase Liquid Chromatography (bRPLC)	60	15	LC-MS/MS Analysis	Thermo LTQ Orbitrap Velos ion trap mass spectrometer	Thermo Fisher Scientific	400-2000	60,000	3	30	millisecond	UO	UO:0000028	0.25	JX0236A	Project PXD001991	ProteomeXchange	PXD001991	http://dx.doi.org/10.6019/PXD001991	Protein assembly	TCGA_VU_N95-Normal_VU_N60	ProteomeXchange	PXD001991	http://dx.doi.org/10.6019/PXD001991
normal colon epithelium samples	Protein extraction and digestion of tissue specimens	Sonic Dismembrator Model 100	Fisher Scientific	BCA Protein Assay	ThermoFisher Pierce, Rockford, IL	Peptide Fractionation by basic Reverse Phase Liquid Chromatography (bRPLC)	60	15	LC-MS/MS Analysis	Thermo LTQ Orbitrap Velos ion trap mass spectrometer	Thermo Fisher Scientific	400-2000	60,000	3	30	millisecond	UO	UO:0000028	0.25	JX0236D	Project PXD001991	ProteomeXchange	PXD001991	http://dx.doi.org/10.6019/PXD001991	Protein assembly	TCGA_VU_N95-Normal_VU_N60	ProteomeXchange	PXD001991	http://dx.doi.org/10.6019/PXD001991
normal colon epithelium samples	Protein extraction and digestion of tissue specimens	Sonic Dismembrator Model 100	Fisher Scientific	BCA Protein Assay	ThermoFisher Pierce, Rockford, IL	Peptide Fractionation by basic Reverse Phase Liquid Chromatography (bRPLC)	60	15	LC-MS/MS Analysis	Thermo LTQ Orbitrap Velos ion trap mass spectrometer	Thermo Fisher Scientific	400-2000	60,000	3	30	millisecond	UO	UO:0000028	0.25	JX0244A	Project PXD001991	ProteomeXchange	PXD001991	http://dx.doi.org/10.6019/PXD001991	Protein assembly	TCGA_VU_N95-Normal_VU_N60	ProteomeXchange	PXD001991	http://dx.doi.org/10.6019/PXD001991
normal colon epithelium samples	Protein extraction and digestion of tissue specimens	Sonic Dismembrator Model 100	Fisher Scientific	BCA Protein Assay	ThermoFisher Pierce, Rockford, IL	Peptide Fractionation by basic Reverse Phase Liquid Chromatography (bRPLC)	60	15	LC-MS/MS Analysis	Thermo LTQ Orbitrap Velos ion trap mass spectrometer	Thermo Fisher Scientific	400-2000	60,000	3	30	millisecond	UO	UO:0000028	0.25	JX0244D	Project PXD001991	ProteomeXchange	PXD001991	http://dx.doi.org/10.6019/PXD001991	Protein assembly	TCGA_VU_N95-Normal_VU_N60	ProteomeXchange	PXD001991	http://dx.doi.org/10.6019/PXD001991
luminal xenograft sample	Protein extraction and digestion of tissue specimens	Sonic Dismembrator Model 100	Fisher Scientific	BCA Protein Assay	ThermoFisher Pierce, Rockford, IL	Peptide Fractionation by basic Reverse Phase Liquid Chromatography (bRPLC)	60	15	LC-MS/MS Analysis	Thermo LTQ Orbitrap Velos ion trap mass spectrometer	Thermo Fisher Scientific	400-2000	60,000	3	30	millisecond	UO	UO:0000028	0.25	WHIM16	Project PXD001006	ProteomeXchange	PXD001006	http://dx.doi.org/10.6019/PXD001006
basal xenograft sample	Protein extraction and digestion of tissue specimens	Sonic Dismembrator Model 100	Fisher Scientific	BCA Protein Assay	ThermoFisher Pierce, Rockford, IL	Peptide Fractionation by basic Reverse Phase Liquid Chromatography (bRPLC)	60	15	LC-MS/MS Analysis	Thermo LTQ Orbitrap Velos ion trap mass spectrometer	Thermo Fisher Scientific	400-2000	60,000	3	30	millisecond	UO	UO:0000028	0.25	WHIM2	Project PXD001006	ProteomeXchange	PXD001006	http://dx.doi.org/10.6019/PXD001006
